# Supplementary material for: The Metabolic Footprint of Systemic Effects in the Blood Caused by Radiotherapy and Inflammatory Conditions: A Systematic Review
Source: Metabolites. 2023 Sep 9;13(9):1000. doi: 10.3390/metabo13091000 (PMC10534379; doi:10.3390/metabo13091000)
Supplement: Supplementary file 1 [file metabolites-13-01000-s001.zip]

Archive with 1 entries (1 files):
- metabolites-2580823-supplementary.xlsx
