# Supplementary material for: The Metabolic Footprint of Systemic Effects in the Blood Caused by Radiotherapy and Inflammatory Conditions: A Systematic Review
Source: Metabolites. 2023 Sep 9;13(9):1000. doi: 10.3390/metabo13091000 (PMC10534379; doi:10.3390/metabo13091000)
Supplement: Supplementary file 1 [file metabolites-13-01000-s001.zip › metabolites-2580823-supplementary.xlsx]

## Sheet: Arkusz1
Supplementary Table S1. Raw data extracted from the reviewed studies.
	Clinical model	Acute inflammation disease (AID)				Chronic inflammation disease (CID)														Radiotherapy (RT)
	Reference	[52]	[51]	[50]	[49]	[66]	[63]	[62]	[61]	[60]	[59]	[57]	[35]	[58]	[54]	[56]	[55]	[53]	[36]	[67]	[68]	[18]	[69]	[70]	[71]	[19]	Inflammation disease (ID)					Acute inflammation disease (AID)					Chronic inflammation disease (CID)					Radiotherapy (RT)					Summary of all studies
Class	Metabolite	2022-Yilmaz	2022-Sengul	2018-Chen	2013-Elabdeen	2022-Sakai	2017-Ottas	2021-Tarentini	2021-Cao	2020-Li	2019-Li	2018-Sorokin1	2018-Raouf	2018-Sorokin2	2017-Li	2017-Zeng	2017-Mysliwiec	2014-Armstrong	2022-Choi	2014-Jelonek	2017-Ros-Mazurczyk	2020-Jelonek	2020-Wojakowska	2020-Rodriguez	2021-Boguszewicz	2021-Jelonek	Studies with UP	Studies with DOWN	Studies with NO CHANGE	Net significant change	Number of ID studies	Studies with UP	Studies with DOWN	Studies with NO CHANGE	Net significant change	Number of AID studies	Studies with UP	Studies with DOWN	Studies with NO CHANGE	Net significant change	Number of CID studies	Studies with UP	Studies with DOWN	Studies with NO CHANGE	Net significant change	Number of RT studies	Studies with UP	Studies with DOWN	Studies with NO CHANGE
(poly)amine	Cadaverine																				UP						0	0	0	0	0	0	0	0	0	0	0	0	0	0	0	1	0	0	1	1	1	0	0
acylcarnitines	C0						NO CHANGE															DOWN					0	0	1	0	1	0	0	0	0	0	0	0	1	0	1	0	1	0	-1	1	0	1	1
acylcarnitines	C10						NO CHANGE															NO CHANGE					0	0	1	0	1	0	0	0	0	0	0	0	1	0	1	0	0	1	0	1	0	0	2
acylcarnitines	C10:1						NO CHANGE															NO CHANGE					0	0	1	0	1	0	0	0	0	0	0	0	1	0	1	0	0	1	0	1	0	0	2
acylcarnitines	C10:2						NO CHANGE																				0	0	1	0	1	0	0	0	0	0	0	0	1	0	1	0	0	0	0	0	0	0	1
acylcarnitines	C12						NO CHANGE												NO CHANGE			NO CHANGE					0	0	2	0	2	0	0	0	0	0	0	0	2	0	2	0	0	1	0	1	0	0	3
acylcarnitines	C12:1						NO CHANGE															NO CHANGE					0	0	1	0	1	0	0	0	0	0	0	0	1	0	1	0	0	1	0	1	0	0	2
acylcarnitines	C12-DC						NO CHANGE															NO CHANGE					0	0	1	0	1	0	0	0	0	0	0	0	1	0	1	0	0	1	0	1	0	0	2
acylcarnitines	C13:0																		NO CHANGE								0	0	1	0	1	0	0	0	0	0	0	0	1	0	1	0	0	0	0	0	0	0	1
acylcarnitines	C14						NO CHANGE												NO CHANGE			NO CHANGE					0	0	2	0	2	0	0	0	0	0	0	0	2	0	2	0	0	1	0	1	0	0	3
acylcarnitines	C14:1						NO CHANGE												NO CHANGE			NO CHANGE					0	0	2	0	2	0	0	0	0	0	0	0	2	0	2	0	0	1	0	1	0	0	3
acylcarnitines	C14:1-OH						NO CHANGE																				0	0	1	0	1	0	0	0	0	0	0	0	1	0	1	0	0	0	0	0	0	0	1
acylcarnitines	C14:2						NO CHANGE												NO CHANGE								0	0	2	0	2	0	0	0	0	0	0	0	2	0	2	0	0	0	0	0	0	0	2
acylcarnitines	C14:2-OH						NO CHANGE																				0	0	1	0	1	0	0	0	0	0	0	0	1	0	1	0	0	0	0	0	0	0	1
acylcarnitines	C15:0-a																		NO CHANGE								0	0	1	0	1	0	0	0	0	0	0	0	1	0	1	0	0	0	0	0	0	0	1
acylcarnitines	C15:0-b																		NO CHANGE								0	0	1	0	1	0	0	0	0	0	0	0	1	0	1	0	0	0	0	0	0	0	1
acylcarnitines	C16						NO CHANGE												NO CHANGE			NO CHANGE					0	0	2	0	2	0	0	0	0	0	0	0	2	0	2	0	0	1	0	1	0	0	3
acylcarnitines	C16:1						NO CHANGE												NO CHANGE								0	0	2	0	2	0	0	0	0	0	0	0	2	0	2	0	0	0	0	0	0	0	2
acylcarnitines	C16:1-OH						NO CHANGE																				0	0	1	0	1	0	0	0	0	0	0	0	1	0	1	0	0	0	0	0	0	0	1
acylcarnitines	C16:2						NO CHANGE																				0	0	1	0	1	0	0	0	0	0	0	0	1	0	1	0	0	0	0	0	0	0	1
acylcarnitines	C16:2-OH						NO CHANGE																				0	0	1	0	1	0	0	0	0	0	0	0	1	0	1	0	0	0	0	0	0	0	1
acylcarnitines	C16-OH						NO CHANGE																				0	0	1	0	1	0	0	0	0	0	0	0	1	0	1	0	0	0	0	0	0	0	1
acylcarnitines	C17:0-a																		NO CHANGE								0	0	1	0	1	0	0	0	0	0	0	0	1	0	1	0	0	0	0	0	0	0	1
acylcarnitines	C17:0-b																		NO CHANGE								0	0	1	0	1	0	0	0	0	0	0	0	1	0	1	0	0	0	0	0	0	0	1
acylcarnitines	C18						NO CHANGE												NO CHANGE			NO CHANGE					0	0	2	0	2	0	0	0	0	0	0	0	2	0	2	0	0	1	0	1	0	0	3
acylcarnitines	C18:1						NO CHANGE												NO CHANGE			NO CHANGE					0	0	2	0	2	0	0	0	0	0	0	0	2	0	2	0	0	1	0	1	0	0	3
acylcarnitines	C18:1-OH						NO CHANGE																				0	0	1	0	1	0	0	0	0	0	0	0	1	0	1	0	0	0	0	0	0	0	1
acylcarnitines	C18:2						NO CHANGE												NO CHANGE			NO CHANGE					0	0	2	0	2	0	0	0	0	0	0	0	2	0	2	0	0	1	0	1	0	0	3
acylcarnitines	C2						DOWN															NO CHANGE					0	1	0	-1	1	0	0	0	0	0	0	1	0	-1	1	0	0	1	0	1	0	1	1
acylcarnitines	C3						NO CHANGE															NO CHANGE					0	0	1	0	1	0	0	0	0	0	0	0	1	0	1	0	0	1	0	1	0	0	2
acylcarnitines	C3:1						NO CHANGE																				0	0	1	0	1	0	0	0	0	0	0	0	1	0	1	0	0	0	0	0	0	0	1
acylcarnitines	C3-DC (C4-OH)						NO CHANGE																				0	0	1	0	1	0	0	0	0	0	0	0	1	0	1	0	0	0	0	0	0	0	1
acylcarnitines	C3-OH						NO CHANGE																				0	0	1	0	1	0	0	0	0	0	0	0	1	0	1	0	0	0	0	0	0	0	1
acylcarnitines	C4						NO CHANGE															NO CHANGE					0	0	1	0	1	0	0	0	0	0	0	0	1	0	1	0	0	1	0	1	0	0	2
acylcarnitines	C4:1						NO CHANGE																				0	0	1	0	1	0	0	0	0	0	0	0	1	0	1	0	0	0	0	0	0	0	1
acylcarnitines	C5						NO CHANGE															NO CHANGE					0	0	1	0	1	0	0	0	0	0	0	0	1	0	1	0	0	1	0	1	0	0	2
acylcarnitines	C5:1						NO CHANGE																				0	0	1	0	1	0	0	0	0	0	0	0	1	0	1	0	0	0	0	0	0	0	1
acylcarnitines	C5:1-DC						NO CHANGE																				0	0	1	0	1	0	0	0	0	0	0	0	1	0	1	0	0	0	0	0	0	0	1
acylcarnitines	C5-DC (C6-OH)						NO CHANGE																				0	0	1	0	1	0	0	0	0	0	0	0	1	0	1	0	0	0	0	0	0	0	1
acylcarnitines	C5-M-DC						NO CHANGE																				0	0	1	0	1	0	0	0	0	0	0	0	1	0	1	0	0	0	0	0	0	0	1
acylcarnitines	C5-OH (C3-DC-M)						NO CHANGE																				0	0	1	0	1	0	0	0	0	0	0	0	1	0	1	0	0	0	0	0	0	0	1
acylcarnitines	C6 (C4:1-DC)						NO CHANGE															NO CHANGE					0	0	1	0	1	0	0	0	0	0	0	0	1	0	1	0	0	1	0	1	0	0	2
acylcarnitines	C6:1						NO CHANGE																				0	0	1	0	1	0	0	0	0	0	0	0	1	0	1	0	0	0	0	0	0	0	1
acylcarnitines	C7-DC						NO CHANGE																				0	0	1	0	1	0	0	0	0	0	0	0	1	0	1	0	0	0	0	0	0	0	1
acylcarnitines	C8						NO CHANGE															NO CHANGE					0	0	1	0	1	0	0	0	0	0	0	0	1	0	1	0	0	1	0	1	0	0	2
acylcarnitines	C9						NO CHANGE																				0	0	1	0	1	0	0	0	0	0	0	0	1	0	1	0	0	0	0	0	0	0	1
alcohols	Allo inositol			UP																							1	0	0	1	1	1	0	0	1	1	0	0	0	0	0	0	0	0	0	0	1	0	0
alcohols	Benzyl alcohol																						NO CHANGE				0	0	0	0	0	0	0	0	0	0	0	0	0	0	0	0	0	1	0	1	0	0	1
aldehydes	Vitamin A2 aldehyde														UP												1	0	0	1	1	0	0	0	0	0	1	0	0	1	1	0	0	0	0	0	1	0	0
aldopentose	xylose																	NO CHANGE									0	0	1	0	1	0	0	0	0	0	0	0	1	0	1	0	0	0	0	0	0	0	1
alkenyllysophosphatidylcholine	LPC-P(16:0)																		NO CHANGE								0	0	1	0	1	0	0	0	0	0	0	0	1	0	1	0	0	0	0	0	0	0	1
alkenyllysophosphatidylcholine	LPC-P(17:0)																		NO CHANGE								0	0	1	0	1	0	0	0	0	0	0	0	1	0	1	0	0	0	0	0	0	0	1
alkenyllysophosphatidylcholine	LPC-P(18:0)																		NO CHANGE								0	0	1	0	1	0	0	0	0	0	0	0	1	0	1	0	0	0	0	0	0	0	1
alkenyllysophosphatidylcholine	LPC-P(18:1)																		NO CHANGE								0	0	1	0	1	0	0	0	0	0	0	0	1	0	1	0	0	0	0	0	0	0	1
alkenyllysophosphatidylethanolamine	LPE-P(16:0)																		NO CHANGE								0	0	1	0	1	0	0	0	0	0	0	0	1	0	1	0	0	0	0	0	0	0	1
alkenyllysophosphatidylethanolamine	LPE-P(18:0)																		NO CHANGE								0	0	1	0	1	0	0	0	0	0	0	0	1	0	1	0	0	0	0	0	0	0	1
alkenyllysophosphatidylethanolamine	LPE-P(18:1)																		NO CHANGE								0	0	1	0	1	0	0	0	0	0	0	0	1	0	1	0	0	0	0	0	0	0	1
alkenyllysophosphatidylethanolamine	LPE-P(20:0)																		NO CHANGE								0	0	1	0	1	0	0	0	0	0	0	0	1	0	1	0	0	0	0	0	0	0	1
alkenylphosphatidylethanolamine	PE-P(34:1)																		NO CHANGE								0	0	1	0	1	0	0	0	0	0	0	0	1	0	1	0	0	0	0	0	0	0	1
alkenylphosphatidylethanolamine	PE-P(34:2)																		NO CHANGE								0	0	1	0	1	0	0	0	0	0	0	0	1	0	1	0	0	0	0	0	0	0	1
alkenylphosphatidylethanolamine	PE-P(35:4)																		NO CHANGE								0	0	1	0	1	0	0	0	0	0	0	0	1	0	1	0	0	0	0	0	0	0	1
alkenylphosphatidylethanolamine	PE-P(36:1)																		NO CHANGE								0	0	1	0	1	0	0	0	0	0	0	0	1	0	1	0	0	0	0	0	0	0	1
alkenylphosphatidylethanolamine	PE-P(36:2)																		NO CHANGE								0	0	1	0	1	0	0	0	0	0	0	0	1	0	1	0	0	0	0	0	0	0	1
alkenylphosphatidylethanolamine	PE-P(36:3)																		NO CHANGE								0	0	1	0	1	0	0	0	0	0	0	0	1	0	1	0	0	0	0	0	0	0	1
alkenylphosphatidylethanolamine	PE-P(36:4)																		NO CHANGE								0	0	1	0	1	0	0	0	0	0	0	0	1	0	1	0	0	0	0	0	0	0	1
alkenylphosphatidylethanolamine	PE-P(36:5)																		NO CHANGE								0	0	1	0	1	0	0	0	0	0	0	0	1	0	1	0	0	0	0	0	0	0	1
alkenylphosphatidylethanolamine	PE-P(37:4)																		NO CHANGE								0	0	1	0	1	0	0	0	0	0	0	0	1	0	1	0	0	0	0	0	0	0	1
alkenylphosphatidylethanolamine	PE-P(38:1)																		NO CHANGE								0	0	1	0	1	0	0	0	0	0	0	0	1	0	1	0	0	0	0	0	0	0	1
alkenylphosphatidylethanolamine	PE-P(38:2)																		NO CHANGE								0	0	1	0	1	0	0	0	0	0	0	0	1	0	1	0	0	0	0	0	0	0	1
alkenylphosphatidylethanolamine	PE-P(38:3)																		NO CHANGE								0	0	1	0	1	0	0	0	0	0	0	0	1	0	1	0	0	0	0	0	0	0	1
alkenylphosphatidylethanolamine	PE-P(38:4)																		NO CHANGE								0	0	1	0	1	0	0	0	0	0	0	0	1	0	1	0	0	0	0	0	0	0	1
alkenylphosphatidylethanolamine	PE-P(38:5)																		NO CHANGE								0	0	1	0	1	0	0	0	0	0	0	0	1	0	1	0	0	0	0	0	0	0	1
alkenylphosphatidylethanolamine	PE-P(38:6)																		NO CHANGE								0	0	1	0	1	0	0	0	0	0	0	0	1	0	1	0	0	0	0	0	0	0	1
alkenylphosphatidylethanolamine	PE-P(39:4)																		NO CHANGE								0	0	1	0	1	0	0	0	0	0	0	0	1	0	1	0	0	0	0	0	0	0	1
alkenylphosphatidylethanolamine	PE-P(39:6)																		NO CHANGE								0	0	1	0	1	0	0	0	0	0	0	0	1	0	1	0	0	0	0	0	0	0	1
alkenylphosphatidylethanolamine	PE-P(40:4)																		NO CHANGE								0	0	1	0	1	0	0	0	0	0	0	0	1	0	1	0	0	0	0	0	0	0	1
alkenylphosphatidylethanolamine	PE-P(40:5)																		NO CHANGE								0	0	1	0	1	0	0	0	0	0	0	0	1	0	1	0	0	0	0	0	0	0	1
alkenylphosphatidylethanolamine	PE-P(40:6)																		NO CHANGE								0	0	1	0	1	0	0	0	0	0	0	0	1	0	1	0	0	0	0	0	0	0	1
alkenylphosphatidylethanolamine	PE-P(40:7)																		NO CHANGE								0	0	1	0	1	0	0	0	0	0	0	0	1	0	1	0	0	0	0	0	0	0	1
alkenylphosphatidylethanolamine	PE-P(42:6)																		NO CHANGE								0	0	1	0	1	0	0	0	0	0	0	0	1	0	1	0	0	0	0	0	0	0	1
alkenylphosphatidylethanolamine	PE-P(42:7)																		NO CHANGE								0	0	1	0	1	0	0	0	0	0	0	0	1	0	1	0	0	0	0	0	0	0	1
alkyllysophosphatidylcholine	LPC-O(16:0)								NO CHANGE										NO CHANGE								0	0	2	0	2	0	0	0	0	0	0	0	2	0	2	0	0	0	0	0	0	0	2
alkyllysophosphatidylcholine	LPC-O(18:0)								NO CHANGE										NO CHANGE								0	0	2	0	2	0	0	0	0	0	0	0	2	0	2	0	0	0	0	0	0	0	2
alkyllysophosphatidylcholine	LPC-O(18:1)																		NO CHANGE								0	0	1	0	1	0	0	0	0	0	0	0	1	0	1	0	0	0	0	0	0	0	1
alkyllysophosphatidylcholine	LPC-O(20:0)																		NO CHANGE								0	0	1	0	1	0	0	0	0	0	0	0	1	0	1	0	0	0	0	0	0	0	1
alkyllysophosphatidylcholine	LPC-O(22:0)																		NO CHANGE								0	0	1	0	1	0	0	0	0	0	0	0	1	0	1	0	0	0	0	0	0	0	1
alkyllysophosphatidylcholine	LPC-O(22:1)																		NO CHANGE								0	0	1	0	1	0	0	0	0	0	0	0	1	0	1	0	0	0	0	0	0	0	1
alkyllysophosphatidylcholine	LPC-O(24:1)																		NO CHANGE								0	0	1	0	1	0	0	0	0	0	0	0	1	0	1	0	0	0	0	0	0	0	1
alkyllysophosphatidylcholine	LPC-O(24:2)																		NO CHANGE								0	0	1	0	1	0	0	0	0	0	0	0	1	0	1	0	0	0	0	0	0	0	1
alkylphosphatidylcholine	PC ae (30:0)						NO CHANGE															NO CHANGE					0	0	1	0	1	0	0	0	0	0	0	0	1	0	1	0	0	1	0	1	0	0	2
alkylphosphatidylcholine	PC ae (30:1)						NO CHANGE																				0	0	1	0	1	0	0	0	0	0	0	0	1	0	1	0	0	0	0	0	0	0	1
alkylphosphatidylcholine	PC ae (30:2)						NO CHANGE																				0	0	1	0	1	0	0	0	0	0	0	0	1	0	1	0	0	0	0	0	0	0	1
alkylphosphatidylcholine	PC ae (32:1)						NO CHANGE															NO CHANGE					0	0	1	0	1	0	0	0	0	0	0	0	1	0	1	0	0	1	0	1	0	0	2
alkylphosphatidylcholine	PC ae (32:2)						NO CHANGE															NO CHANGE					0	0	1	0	1	0	0	0	0	0	0	0	1	0	1	0	0	1	0	1	0	0	2
alkylphosphatidylcholine	PC ae (34:0)						NO CHANGE															NO CHANGE					0	0	1	0	1	0	0	0	0	0	0	0	1	0	1	0	0	1	0	1	0	0	2
alkylphosphatidylcholine	PC ae (34:1)						NO CHANGE															NO CHANGE					0	0	1	0	1	0	0	0	0	0	0	0	1	0	1	0	0	1	0	1	0	0	2
alkylphosphatidylcholine	PC ae (34:2)						NO CHANGE															NO CHANGE					0	0	1	0	1	0	0	0	0	0	0	0	1	0	1	0	0	1	0	1	0	0	2
alkylphosphatidylcholine	PC ae (34:3)						NO CHANGE															NO CHANGE					0	0	1	0	1	0	0	0	0	0	0	0	1	0	1	0	0	1	0	1	0	0	2
alkylphosphatidylcholine	PC ae (36:0)						NO CHANGE															NO CHANGE					0	0	1	0	1	0	0	0	0	0	0	0	1	0	1	0	0	1	0	1	0	0	2
alkylphosphatidylcholine	PC ae (36:1)						NO CHANGE															NO CHANGE					0	0	1	0	1	0	0	0	0	0	0	0	1	0	1	0	0	1	0	1	0	0	2
alkylphosphatidylcholine	PC ae (36:2)						NO CHANGE															NO CHANGE					0	0	1	0	1	0	0	0	0	0	0	0	1	0	1	0	0	1	0	1	0	0	2
alkylphosphatidylcholine	PC ae (36:3)						NO CHANGE															DOWN					0	0	1	0	1	0	0	0	0	0	0	0	1	0	1	0	1	0	-1	1	0	1	1
alkylphosphatidylcholine	PC ae (36:4)						NO CHANGE															NO CHANGE					0	0	1	0	1	0	0	0	0	0	0	0	1	0	1	0	0	1	0	1	0	0	2
alkylphosphatidylcholine	PC ae (36:5)						NO CHANGE															NO CHANGE					0	0	1	0	1	0	0	0	0	0	0	0	1	0	1	0	0	1	0	1	0	0	2
alkylphosphatidylcholine	PC ae (38:0)						NO CHANGE															NO CHANGE					0	0	1	0	1	0	0	0	0	0	0	0	1	0	1	0	0	1	0	1	0	0	2
alkylphosphatidylcholine	PC ae (38:1)																					NO CHANGE					0	0	0	0	0	0	0	0	0	0	0	0	0	0	0	0	0	1	0	1	0	0	1
alkylphosphatidylcholine	PC ae (38:2)						NO CHANGE															NO CHANGE					0	0	1	0	1	0	0	0	0	0	0	0	1	0	1	0	0	1	0	1	0	0	2
alkylphosphatidylcholine	PC ae (38:3)						NO CHANGE															NO CHANGE					0	0	1	0	1	0	0	0	0	0	0	0	1	0	1	0	0	1	0	1	0	0	2
alkylphosphatidylcholine	PC ae (38:4)						NO CHANGE															DOWN					0	0	1	0	1	0	0	0	0	0	0	0	1	0	1	0	1	0	-1	1	0	1	1
alkylphosphatidylcholine	PC ae (38:5)						NO CHANGE															DOWN					0	0	1	0	1	0	0	0	0	0	0	0	1	0	1	0	1	0	-1	1	0	1	1
alkylphosphatidylcholine	PC ae (38:6)						NO CHANGE															NO CHANGE					0	0	1	0	1	0	0	0	0	0	0	0	1	0	1	0	0	1	0	1	0	0	2
alkylphosphatidylcholine	PC ae (40:1)						NO CHANGE															NO CHANGE					0	0	1	0	1	0	0	0	0	0	0	0	1	0	1	0	0	1	0	1	0	0	2
alkylphosphatidylcholine	PC ae (40:2)						NO CHANGE															NO CHANGE					0	0	1	0	1	0	0	0	0	0	0	0	1	0	1	0	0	1	0	1	0	0	2
alkylphosphatidylcholine	PC ae (40:3)						NO CHANGE															NO CHANGE					0	0	1	0	1	0	0	0	0	0	0	0	1	0	1	0	0	1	0	1	0	0	2
alkylphosphatidylcholine	PC ae (40:4)						NO CHANGE															NO CHANGE					0	0	1	0	1	0	0	0	0	0	0	0	1	0	1	0	0	1	0	1	0	0	2
alkylphosphatidylcholine	PC ae (40:5)						NO CHANGE															NO CHANGE					0	0	1	0	1	0	0	0	0	0	0	0	1	0	1	0	0	1	0	1	0	0	2
alkylphosphatidylcholine	PC ae (40:6)						NO CHANGE															NO CHANGE					0	0	1	0	1	0	0	0	0	0	0	0	1	0	1	0	0	1	0	1	0	0	2
alkylphosphatidylcholine	PC ae (42:0)						NO CHANGE															NO CHANGE					0	0	1	0	1	0	0	0	0	0	0	0	1	0	1	0	0	1	0	1	0	0	2
alkylphosphatidylcholine	PC ae (42:1)						NO CHANGE															NO CHANGE					0	0	1	0	1	0	0	0	0	0	0	0	1	0	1	0	0	1	0	1	0	0	2
alkylphosphatidylcholine	PC ae (42:2)						NO CHANGE															NO CHANGE					0	0	1	0	1	0	0	0	0	0	0	0	1	0	1	0	0	1	0	1	0	0	2
alkylphosphatidylcholine	PC ae (42:3)						NO CHANGE															NO CHANGE					0	0	1	0	1	0	0	0	0	0	0	0	1	0	1	0	0	1	0	1	0	0	2
alkylphosphatidylcholine	PC ae (42:4)						NO CHANGE															NO CHANGE					0	0	1	0	1	0	0	0	0	0	0	0	1	0	1	0	0	1	0	1	0	0	2
alkylphosphatidylcholine	PC ae (42:5)						NO CHANGE															NO CHANGE					0	0	1	0	1	0	0	0	0	0	0	0	1	0	1	0	0	1	0	1	0	0	2
alkylphosphatidylcholine	PC ae (44:3)						NO CHANGE															NO CHANGE					0	0	1	0	1	0	0	0	0	0	0	0	1	0	1	0	0	1	0	1	0	0	2
alkylphosphatidylcholine	PC ae (44:4)						NO CHANGE															NO CHANGE					0	0	1	0	1	0	0	0	0	0	0	0	1	0	1	0	0	1	0	1	0	0	2
alkylphosphatidylcholine	PC ae (44:5)						NO CHANGE															NO CHANGE					0	0	1	0	1	0	0	0	0	0	0	0	1	0	1	0	0	1	0	1	0	0	2
alkylphosphatidylcholine	PC ae (44:6)						NO CHANGE															NO CHANGE					0	0	1	0	1	0	0	0	0	0	0	0	1	0	1	0	0	1	0	1	0	0	2
alkylphosphatidylethanolamine	PE-O(34:2)																		NO CHANGE								0	0	1	0	1	0	0	0	0	0	0	0	1	0	1	0	0	0	0	0	0	0	1
alkylphosphatidylethanolamine	PE-O(34:3)																		NO CHANGE								0	0	1	0	1	0	0	0	0	0	0	0	1	0	1	0	0	0	0	0	0	0	1
alkylphosphatidylethanolamine	PE-O(36:3)																		NO CHANGE								0	0	1	0	1	0	0	0	0	0	0	0	1	0	1	0	0	0	0	0	0	0	1
alkylphosphatidylethanolamine	PE-O(36:4)																		NO CHANGE								0	0	1	0	1	0	0	0	0	0	0	0	1	0	1	0	0	0	0	0	0	0	1
alkylphosphatidylethanolamine	PE-O(36:5)																		NO CHANGE								0	0	1	0	1	0	0	0	0	0	0	0	1	0	1	0	0	0	0	0	0	0	1
alkylphosphatidylethanolamine	PE-O(38:4)																		NO CHANGE								0	0	1	0	1	0	0	0	0	0	0	0	1	0	1	0	0	0	0	0	0	0	1
alkylphosphatidylethanolamine	PE-O(38:5)																		NO CHANGE								0	0	1	0	1	0	0	0	0	0	0	0	1	0	1	0	0	0	0	0	0	0	1
alkylphosphatidylethanolamine	PE-O(38:6)																		NO CHANGE								0	0	1	0	1	0	0	0	0	0	0	0	1	0	1	0	0	0	0	0	0	0	1
alkylphosphatidylethanolamine	PE-O(40:5)																		NO CHANGE								0	0	1	0	1	0	0	0	0	0	0	0	1	0	1	0	0	0	0	0	0	0	1
alkylphosphatidylethanolamine	PE-O(40:6)																		NO CHANGE								0	0	1	0	1	0	0	0	0	0	0	0	1	0	1	0	0	0	0	0	0	0	1
alkylphosphatidylethanolamine	PE-O(40:7)																		NO CHANGE								0	0	1	0	1	0	0	0	0	0	0	0	1	0	1	0	0	0	0	0	0	0	1
alpha-keto acids	alfa ketoglutarate																							NO CHANGE			0	0	0	0	0	0	0	0	0	0	0	0	0	0	0	0	0	1	0	1	0	0	1
alpha-keto acids	Pyruvate																							NO CHANGE			0	0	0	0	0	0	0	0	0	0	0	0	0	0	0	0	0	1	0	1	0	0	1
amides	Oleamide								UP		UP												UP				2	0	0	2	2	0	0	0	0	0	2	0	0	2	2	1	0	0	1	1	3	0	0
amine	Hydroxylamine																						NO CHANGE				0	0	0	0	0	0	0	0	0	0	0	0	0	0	0	0	0	1	0	1	0	0	1
amines	Diethanolamine																						NO CHANGE				0	0	0	0	0	0	0	0	0	0	0	0	0	0	0	0	0	1	0	1	0	0	1
amines	Dimethylamine DMA							NO CHANGE																			0	0	1	0	1	0	0	0	0	0	0	0	1	0	1	0	0	0	0	0	0	0	1
amines	ethanolamine																	NO CHANGE					NO CHANGE				0	0	1	0	1	0	0	0	0	0	0	0	1	0	1	0	0	1	0	1	0	0	2
amines	N,N-Dimethylaniline																						NO CHANGE				0	0	0	0	0	0	0	0	0	0	0	0	0	0	0	0	0	1	0	1	0	0	1
amines	N-acetyl-d-hexosamine																						NO CHANGE				0	0	0	0	0	0	0	0	0	0	0	0	0	0	0	0	0	1	0	1	0	0	1
amines	O-Phosphoethanolamine																						NO CHANGE				0	0	0	0	0	0	0	0	0	0	0	0	0	0	0	0	0	1	0	1	0	0	1
amines	Tryptamine																						NO CHANGE				0	0	0	0	0	0	0	0	0	0	0	0	0	0	0	0	0	1	0	1	0	0	1
aminides	N-acetyl NAc							NO CHANGE																			0	0	1	0	1	0	0	0	0	0	0	0	1	0	1	0	0	0	0	0	0	0	1
amino acid related	1-Methylhistidine																						DOWN				0	0	0	0	0	0	0	0	0	0	0	0	0	0	0	0	1	0	-1	1	0	1	0
amino acid related	3-Sulfinoalanine																						NO CHANGE				0	0	0	0	0	0	0	0	0	0	0	0	0	0	0	0	0	1	0	1	0	0	1
amino acid related	4-hydroxyproline																	NO CHANGE					NO CHANGE				0	0	1	0	1	0	0	0	0	0	0	0	1	0	1	0	0	1	0	1	0	0	2
amino acid related	Ac-Orn						NO CHANGE																				0	0	1	0	1	0	0	0	0	0	0	0	1	0	1	0	0	0	0	0	0	0	1
amino acid related	ADMA	NO CHANGE	UP				NO CHANGE															NO CHANGE					1	0	2	1	3	1	0	1	1	2	0	0	1	0	1	0	0	1	0	1	1	0	3
amino acid related	alpha-AAA																					NO CHANGE					0	0	0	0	0	0	0	0	0	0	0	0	0	0	0	0	0	1	0	1	0	0	1
amino acid related	Aminoadipic acid																						NO CHANGE				0	0	0	0	0	0	0	0	0	0	0	0	0	0	0	0	0	1	0	1	0	0	1
amino acid related	beta-alanine																	NO CHANGE					NO CHANGE				0	0	1	0	1	0	0	0	0	0	0	0	1	0	1	0	0	1	0	1	0	0	2
amino acid related	c4-OH-Pro																					NO CHANGE					0	0	0	0	0	0	0	0	0	0	0	0	0	0	0	0	0	1	0	1	0	0	1
amino acid related	Creatine							NO CHANGE																			0	0	1	0	1	0	0	0	0	0	0	0	1	0	1	0	0	0	0	0	0	0	1
amino acid related	Creatinine						NO CHANGE	NO CHANGE										NO CHANGE			DOWN	NO CHANGE	NO CHANGE		DOWN		0	0	3	0	3	0	0	0	0	0	0	0	3	0	3	0	2	2	-2	4	0	2	5
amino acid related	Cyclo-Leucine																						NO CHANGE				0	0	0	0	0	0	0	0	0	0	0	0	0	0	0	0	0	1	0	1	0	0	1
amino acid related	Cystathionine																				UP						0	0	0	0	0	0	0	0	0	0	0	0	0	0	0	1	0	0	1	1	1	0	0
amino acid related	cysteine																	NO CHANGE					NO CHANGE				0	0	1	0	1	0	0	0	0	0	0	0	1	0	1	0	0	1	0	1	0	0	2
amino acid related	cystine																	NO CHANGE					NO CHANGE				0	0	1	0	1	0	0	0	0	0	0	0	1	0	1	0	0	1	0	1	0	0	2
amino acid related	Dimethylglycine DMG							UP													DOWN						1	0	0	1	1	0	0	0	0	0	1	0	0	1	1	0	1	0	-1	1	1	1	0
amino acid related	DOPA																					NO CHANGE					0	0	0	0	0	0	0	0	0	0	0	0	0	0	0	0	0	1	0	1	0	0	1
amino acid related	Dopamine																					NO CHANGE					0	0	0	0	0	0	0	0	0	0	0	0	0	0	0	0	0	1	0	1	0	0	1
amino acid related	gamma-Aminobutyric acid																				UP						0	0	0	0	0	0	0	0	0	0	0	0	0	0	0	1	0	0	1	1	1	0	0
amino acid related	Glycine																						NO CHANGE				0	0	0	0	0	0	0	0	0	0	0	0	0	0	0	0	0	1	0	1	0	0	1
amino acid related	Glycyl-glycine																						NO CHANGE				0	0	0	0	0	0	0	0	0	0	0	0	0	0	0	0	0	1	0	1	0	0	1
amino acid related	Histamine						NO CHANGE															NO CHANGE					0	0	1	0	1	0	0	0	0	0	0	0	1	0	1	0	0	1	0	1	0	0	2
amino acid related	homoArg	NO CHANGE	NO CHANGE																								0	0	2	0	2	0	0	2	0	2	0	0	0	0	0	0	0	0	0	0	0	0	2
amino acid related	Hypotaurine																						UP				0	0	0	0	0	0	0	0	0	0	0	0	0	0	0	1	0	0	1	1	1	0	0
amino acid related	Kynurenine						NO CHANGE															DOWN	NO CHANGE				0	0	1	0	1	0	0	0	0	0	0	0	1	0	1	0	1	1	-1	2	0	1	2
amino acid related	L-Borneol																						NO CHANGE				0	0	0	0	0	0	0	0	0	0	0	0	0	0	0	0	0	1	0	1	0	0	1
amino acid related	L-Homoserine																						NO CHANGE				0	0	0	0	0	0	0	0	0	0	0	0	0	0	0	0	0	1	0	1	0	0	1
amino acid related	L-Iditol																						NO CHANGE				0	0	0	0	0	0	0	0	0	0	0	0	0	0	0	0	0	1	0	1	0	0	1
amino acid related	L-NMMA	NO CHANGE	NO CHANGE																								0	0	2	0	2	0	0	2	0	2	0	0	0	0	0	0	0	0	0	0	0	0	2
amino acid related	Methionine sulfone																						NO CHANGE				0	0	0	0	0	0	0	0	0	0	0	0	0	0	0	0	0	1	0	1	0	0	1
amino acid related	Methionine sulfoxide																	NO CHANGE									0	0	1	0	1	0	0	0	0	0	0	0	1	0	1	0	0	0	0	0	0	0	1
amino acid related	Met-SO						NO CHANGE															NO CHANGE					0	0	1	0	1	0	0	0	0	0	0	0	1	0	1	0	0	1	0	1	0	0	2
amino acid related	N-acetylcysteine																								UP		0	0	0	0	0	0	0	0	0	0	0	0	0	0	0	1	0	0	1	1	1	0	0
amino acid related	N-Formylglycine																						NO CHANGE				0	0	0	0	0	0	0	0	0	0	0	0	0	0	0	0	0	1	0	1	0	0	1
amino acid related	N-methylalanine																	NO CHANGE					NO CHANGE				0	0	1	0	1	0	0	0	0	0	0	0	1	0	1	0	0	1	0	1	0	0	2
amino acid related	O-Acetylserine																						NO CHANGE				0	0	0	0	0	0	0	0	0	0	0	0	0	0	0	0	0	1	0	1	0	0	1
amino acid related	oxoproline																	NO CHANGE									0	0	1	0	1	0	0	0	0	0	0	0	1	0	1	0	0	0	0	0	0	0	1
amino acid related	Putrescine						NO CHANGE														UP	NO CHANGE					0	0	1	0	1	0	0	0	0	0	0	0	1	0	1	1	0	1	1	2	1	0	2
amino acid related	Sarcosine																						NO CHANGE				0	0	0	0	0	0	0	0	0	0	0	0	0	0	0	0	0	1	0	1	0	0	1
amino acid related	SDMA	NO CHANGE	DOWN				NO CHANGE															NO CHANGE					0	1	2	-1	3	0	1	1	-1	2	0	0	1	0	1	0	0	1	0	1	0	1	3
amino acid related	Serotonin						NO CHANGE															NO CHANGE	UP				0	0	1	0	1	0	0	0	0	0	0	0	1	0	1	1	0	1	1	2	1	0	2
amino acid related	Spermidine						NO CHANGE															NO CHANGE					0	0	1	0	1	0	0	0	0	0	0	0	1	0	1	0	0	1	0	1	0	0	2
amino acid related	Spermine						NO CHANGE															NO CHANGE					0	0	1	0	1	0	0	0	0	0	0	0	1	0	1	0	0	1	0	1	0	0	2
amino acid related	t4-OH-Pro						NO CHANGE															NO CHANGE					0	0	1	0	1	0	0	0	0	0	0	0	1	0	1	0	0	1	0	1	0	0	2
amino acid related	Taurine						NO CHANGE											NO CHANGE			DOWN	NO CHANGE	NO CHANGE				0	0	2	0	2	0	0	0	0	0	0	0	2	0	2	0	1	2	-1	3	0	1	4
amino acid related	threonic acid																	NO CHANGE					NO CHANGE				0	0	1	0	1	0	0	0	0	0	0	0	1	0	1	0	0	1	0	1	0	0	2
amino acid related	trans-4-hydroxyproline																	NO CHANGE									0	0	1	0	1	0	0	0	0	0	0	0	1	0	1	0	0	0	0	0	0	0	1
amino acids	Ala						NO CHANGE											NO CHANGE			DOWN	NO CHANGE	NO CHANGE	NO CHANGE	DOWN		0	0	2	0	2	0	0	0	0	0	0	0	2	0	2	0	2	3	-2	5	0	2	5
amino acids	Arg	NO CHANGE	NO CHANGE				NO CHANGE															NO CHANGE					0	0	3	0	3	0	0	2	0	2	0	0	1	0	1	0	0	1	0	1	0	0	4
amino acids	Asn						NO CHANGE	NO CHANGE										DOWN				NO CHANGE	NO CHANGE				0	1	2	-1	3	0	0	0	0	0	0	1	2	-1	3	0	0	2	0	2	0	1	4
amino acids	Asp						NO CHANGE											NO CHANGE				NO CHANGE	NO CHANGE	NO CHANGE			0	0	2	0	2	0	0	0	0	0	0	0	2	0	2	0	0	3	0	3	0	0	5
amino acids	Cit						NO CHANGE											NO CHANGE				NO CHANGE		UP			0	0	2	0	2	0	0	0	0	0	0	0	2	0	2	1	0	1	1	2	1	0	3
amino acids	Gln						NO CHANGE	NO CHANGE										DOWN				NO CHANGE	NO CHANGE	NO CHANGE	UP		0	1	2	-1	3	0	0	0	0	0	0	1	2	-1	3	1	0	3	1	4	1	1	5
amino acids	Glu						NO CHANGE											NO CHANGE				NO CHANGE	NO CHANGE	NO CHANGE			0	0	2	0	2	0	0	0	0	0	0	0	2	0	2	0	0	3	0	3	0	0	5
amino acids	Gly						NO CHANGE	NO CHANGE										NO CHANGE				NO CHANGE			NO CHANGE		0	0	3	0	3	0	0	0	0	0	0	0	3	0	3	0	0	2	0	2	0	0	5
amino acids	His						NO CHANGE	NO CHANGE										NO CHANGE				NO CHANGE	NO CHANGE				0	0	3	0	3	0	0	0	0	0	0	0	3	0	3	0	0	2	0	2	0	0	5
amino acids	Ile						NO CHANGE	UP										NO CHANGE				NO CHANGE	NO CHANGE	NO CHANGE	NO CHANGE		1	0	2	1	3	0	0	0	0	0	1	0	2	1	3	0	0	4	0	4	1	0	6
amino acids	Leu						NO CHANGE				UP							NO CHANGE				NO CHANGE	NO CHANGE	NO CHANGE	NO CHANGE		1	0	2	1	3	0	0	0	0	0	1	0	2	1	3	0	0	4	0	4	1	0	6
amino acids	Lys						NO CHANGE	NO CHANGE										NO CHANGE				NO CHANGE	NO CHANGE		UP		0	0	3	0	3	0	0	0	0	0	0	0	3	0	3	1	0	2	1	3	1	0	5
amino acids	Met						NO CHANGE	NO CHANGE										NO CHANGE				NO CHANGE	NO CHANGE				0	0	3	0	3	0	0	0	0	0	0	0	3	0	3	0	0	2	0	2	0	0	5
amino acids	Orn						NO CHANGE											NO CHANGE				NO CHANGE	NO CHANGE				0	0	2	0	2	0	0	0	0	0	0	0	2	0	2	0	0	2	0	2	0	0	4
amino acids	Phe						NO CHANGE	NO CHANGE			UP							NO CHANGE				NO CHANGE	NO CHANGE				1	0	3	1	4	0	0	0	0	0	1	0	3	1	4	0	0	2	0	2	1	0	5
amino acids	Pro						NO CHANGE	NO CHANGE										NO CHANGE				NO CHANGE	NO CHANGE				0	0	3	0	3	0	0	0	0	0	0	0	3	0	3	0	0	2	0	2	0	0	5
amino acids	Ser						NO CHANGE											NO CHANGE				NO CHANGE	NO CHANGE	NO CHANGE			0	0	2	0	2	0	0	0	0	0	0	0	2	0	2	0	0	3	0	3	0	0	5
amino acids	Thr						NO CHANGE	NO CHANGE			UP							NO CHANGE				NO CHANGE	NO CHANGE				1	0	3	1	4	0	0	0	0	0	1	0	3	1	4	0	0	2	0	2	1	0	5
amino acids	Trp						NO CHANGE				UP							NO CHANGE				NO CHANGE	NO CHANGE				1	0	2	1	3	0	0	0	0	0	1	0	2	1	3	0	0	2	0	2	1	0	4
amino acids	Tyr						NO CHANGE											NO CHANGE				NO CHANGE	NO CHANGE		NO CHANGE		0	0	2	0	2	0	0	0	0	0	0	0	2	0	2	0	0	3	0	3	0	0	5
amino acids	Val						NO CHANGE	NO CHANGE										NO CHANGE				NO CHANGE	NO CHANGE	NO CHANGE	NO CHANGE		0	0	3	0	3	0	0	0	0	0	0	0	3	0	3	0	0	4	0	4	0	0	7
amino sugars	N-acetylmannosamine																	NO CHANGE									0	0	1	0	1	0	0	0	0	0	0	0	1	0	1	0	0	0	0	0	0	0	1
amino sugars	NAG																								UP		0	0	0	0	0	0	0	0	0	0	0	0	0	0	0	1	0	0	1	1	1	0	0
benzaldehydes	2,5-dihydroxybenzaldehyde			DOWN																							0	1	0	-1	1	0	1	0	-1	1	0	0	0	0	0	0	0	0	0	0	0	1	0
benzenoids	phenylethylamine PEA																	NO CHANGE			UP						0	0	1	0	1	0	0	0	0	0	0	0	1	0	1	1	0	0	1	1	1	0	1
carbohydrate derivative	2-ketoglucose dimethylacetal																						DOWN				0	0	0	0	0	0	0	0	0	0	0	0	0	0	0	0	1	0	-1	1	0	1	0
carbohydrate derivative	Glycerol-2-O-galactopyranoside																				DOWN						0	0	0	0	0	0	0	0	0	0	0	0	0	0	0	0	1	0	-1	1	0	1	0
carboxylic acid derivatives	Acetate							NO CHANGE																			0	0	1	0	1	0	0	0	0	0	0	0	1	0	1	0	0	0	0	0	0	0	1
carboxylic acids	3-Aminoisobutanoic acid																						NO CHANGE				0	0	0	0	0	0	0	0	0	0	0	0	0	0	0	0	0	1	0	1	0	0	1
carboxylic acids	3-Cresotinic acid																						NO CHANGE				0	0	0	0	0	0	0	0	0	0	0	0	0	0	0	0	0	1	0	1	0	0	1
carboxylic acids	4-Hydroxybenzoic acid																						NO CHANGE				0	0	0	0	0	0	0	0	0	0	0	0	0	0	0	0	0	1	0	1	0	0	1
carboxylic acids	Aconitate																							UP			0	0	0	0	0	0	0	0	0	0	0	0	0	0	0	1	0	0	1	1	1	0	0
carboxylic acids	beta-Hydroxypyruvic acid																				DOWN						0	0	0	0	0	0	0	0	0	0	0	0	0	0	0	0	1	0	-1	1	0	1	0
carboxylic acids	Fumarate																							NO CHANGE			0	0	0	0	0	0	0	0	0	0	0	0	0	0	0	0	0	1	0	1	0	0	1
carboxylic acids	Gentisic acid																						DOWN				0	0	0	0	0	0	0	0	0	0	0	0	0	0	0	0	1	0	-1	1	0	1	0
carboxylic acids	Glycolate																								UP		0	0	0	0	0	0	0	0	0	0	0	0	0	0	0	1	0	0	1	1	1	0	0
carboxylic acids	Hydrocinnamic acid																						NO CHANGE				0	0	0	0	0	0	0	0	0	0	0	0	0	0	0	0	0	1	0	1	0	0	1
carboxylic acids	Lactate																							NO CHANGE			0	0	0	0	0	0	0	0	0	0	0	0	0	0	0	0	0	1	0	1	0	0	1
carboxylic acids	Malate																							NO CHANGE			0	0	0	0	0	0	0	0	0	0	0	0	0	0	0	0	0	1	0	1	0	0	1
carboxylic acids	Maleic acid																						NO CHANGE				0	0	0	0	0	0	0	0	0	0	0	0	0	0	0	0	0	1	0	1	0	0	1
carboxylic acids	Malonic acid																						NO CHANGE				0	0	0	0	0	0	0	0	0	0	0	0	0	0	0	0	0	1	0	1	0	0	1
carboxylic acids	Methylmalonic acid																						NO CHANGE				0	0	0	0	0	0	0	0	0	0	0	0	0	0	0	0	0	1	0	1	0	0	1
carboxylic acids	oxalic acid																	NO CHANGE					NO CHANGE				0	0	1	0	1	0	0	0	0	0	0	0	1	0	1	0	0	1	0	1	0	0	2
carboxylic acids	Quinolinic acid																						NO CHANGE				0	0	0	0	0	0	0	0	0	0	0	0	0	0	0	0	0	1	0	1	0	0	1
carboxylic acids	Salicyluric acid																						NO CHANGE				0	0	0	0	0	0	0	0	0	0	0	0	0	0	0	0	0	1	0	1	0	0	1
carboxylic acids	Succinate																							NO CHANGE			0	0	0	0	0	0	0	0	0	0	0	0	0	0	0	0	0	1	0	1	0	0	1
carnitines	9-Decenoylcarnitine								DOWN																		0	1	0	-1	1	0	0	0	0	0	0	1	0	-1	1	0	0	0	0	0	0	1	0
carnitines	Decanoylcarnitine								DOWN																		0	1	0	-1	1	0	0	0	0	0	0	1	0	-1	1	0	0	0	0	0	0	1	0
carnitines	L-Acetylcarnitine								DOWN																		0	1	0	-1	1	0	0	0	0	0	0	1	0	-1	1	0	0	0	0	0	0	1	0
carnitines	L-Carnitine								UP																		1	0	0	1	1	0	0	0	0	0	1	0	0	1	1	0	0	0	0	0	1	0	0
carnitines	L-Octanoylcarnitine								DOWN																		0	1	0	-1	1	0	0	0	0	0	0	1	0	-1	1	0	0	0	0	0	0	1	0
ceramides	Cer(36:2)																			DOWN							0	0	0	0	0	0	0	0	0	0	0	0	0	0	0	0	1	0	-1	1	0	1	0
ceramides	Cer(d16:1/16:0)																		NO CHANGE								0	0	1	0	1	0	0	0	0	0	0	0	1	0	1	0	0	0	0	0	0	0	1
ceramides	Cer(d16:1/18:0)																		NO CHANGE								0	0	1	0	1	0	0	0	0	0	0	0	1	0	1	0	0	0	0	0	0	0	1
ceramides	Cer(d16:1/20:0)																		NO CHANGE								0	0	1	0	1	0	0	0	0	0	0	0	1	0	1	0	0	0	0	0	0	0	1
ceramides	Cer(d16:1/22:0)																		NO CHANGE								0	0	1	0	1	0	0	0	0	0	0	0	1	0	1	0	0	0	0	0	0	0	1
ceramides	Cer(d16:1/23:0)																		NO CHANGE								0	0	1	0	1	0	0	0	0	0	0	0	1	0	1	0	0	0	0	0	0	0	1
ceramides	Cer(d16:1/24:0)																		NO CHANGE								0	0	1	0	1	0	0	0	0	0	0	0	1	0	1	0	0	0	0	0	0	0	1
ceramides	Cer(d16:1/24:1)																		NO CHANGE								0	0	1	0	1	0	0	0	0	0	0	0	1	0	1	0	0	0	0	0	0	0	1
ceramides	Cer(d17:1/16:0)																		NO CHANGE								0	0	1	0	1	0	0	0	0	0	0	0	1	0	1	0	0	0	0	0	0	0	1
ceramides	Cer(d17:1/18:0)																		NO CHANGE								0	0	1	0	1	0	0	0	0	0	0	0	1	0	1	0	0	0	0	0	0	0	1
ceramides	Cer(d17:1/20:0)																		NO CHANGE								0	0	1	0	1	0	0	0	0	0	0	0	1	0	1	0	0	0	0	0	0	0	1
ceramides	Cer(d17:1/22:0)																		NO CHANGE								0	0	1	0	1	0	0	0	0	0	0	0	1	0	1	0	0	0	0	0	0	0	1
ceramides	Cer(d17:1/23:0)																		NO CHANGE								0	0	1	0	1	0	0	0	0	0	0	0	1	0	1	0	0	0	0	0	0	0	1
ceramides	Cer(d17:1/24:0)																		NO CHANGE								0	0	1	0	1	0	0	0	0	0	0	0	1	0	1	0	0	0	0	0	0	0	1
ceramides	Cer(d17:1/24:1)																		NO CHANGE								0	0	1	0	1	0	0	0	0	0	0	0	1	0	1	0	0	0	0	0	0	0	1
ceramides	Cer(d18:1/14:0)																		NO CHANGE								0	0	1	0	1	0	0	0	0	0	0	0	1	0	1	0	0	0	0	0	0	0	1
ceramides	Cer(d18:1/16:0)					DOWN													NO CHANGE								0	1	1	-1	2	0	0	0	0	0	0	1	1	-1	2	0	0	0	0	0	0	1	1
ceramides	Cer(d18:1/18:0)																		NO CHANGE								0	0	1	0	1	0	0	0	0	0	0	0	1	0	1	0	0	0	0	0	0	0	1
ceramides	Cer(d18:1/19:0)																		NO CHANGE								0	0	1	0	1	0	0	0	0	0	0	0	1	0	1	0	0	0	0	0	0	0	1
ceramides	Cer(d18:1/20:0)																		NO CHANGE								0	0	1	0	1	0	0	0	0	0	0	0	1	0	1	0	0	0	0	0	0	0	1
ceramides	Cer(d18:1/21:0)																		NO CHANGE								0	0	1	0	1	0	0	0	0	0	0	0	1	0	1	0	0	0	0	0	0	0	1
ceramides	Cer(d18:1/22:0)																		NO CHANGE								0	0	1	0	1	0	0	0	0	0	0	0	1	0	1	0	0	0	0	0	0	0	1
ceramides	Cer(d18:1/23:0)																		NO CHANGE								0	0	1	0	1	0	0	0	0	0	0	0	1	0	1	0	0	0	0	0	0	0	1
ceramides	Cer(d18:1/24:0)																		NO CHANGE								0	0	1	0	1	0	0	0	0	0	0	0	1	0	1	0	0	0	0	0	0	0	1
ceramides	Cer(d18:1/24:1)																		NO CHANGE								0	0	1	0	1	0	0	0	0	0	0	0	1	0	1	0	0	0	0	0	0	0	1
ceramides	Cer(d18:1/26:0)																		NO CHANGE								0	0	1	0	1	0	0	0	0	0	0	0	1	0	1	0	0	0	0	0	0	0	1
ceramides	Cer(d18:2/14:0)																		NO CHANGE								0	0	1	0	1	0	0	0	0	0	0	0	1	0	1	0	0	0	0	0	0	0	1
ceramides	Cer(d18:2/18:0)																		NO CHANGE								0	0	1	0	1	0	0	0	0	0	0	0	1	0	1	0	0	0	0	0	0	0	1
ceramides	Cer(d18:2/20:0)																		NO CHANGE								0	0	1	0	1	0	0	0	0	0	0	0	1	0	1	0	0	0	0	0	0	0	1
ceramides	Cer(d18:2/21:0)																		NO CHANGE								0	0	1	0	1	0	0	0	0	0	0	0	1	0	1	0	0	0	0	0	0	0	1
ceramides	Cer(d18:2/22:0)																		NO CHANGE								0	0	1	0	1	0	0	0	0	0	0	0	1	0	1	0	0	0	0	0	0	0	1
ceramides	Cer(d18:2/23:0)																		NO CHANGE								0	0	1	0	1	0	0	0	0	0	0	0	1	0	1	0	0	0	0	0	0	0	1
ceramides	Cer(d18:2/24:0)																		NO CHANGE								0	0	1	0	1	0	0	0	0	0	0	0	1	0	1	0	0	0	0	0	0	0	1
ceramides	Cer(d18:2/24:1)																		NO CHANGE								0	0	1	0	1	0	0	0	0	0	0	0	1	0	1	0	0	0	0	0	0	0	1
ceramides	Cer(d18:2/26:0)																		NO CHANGE								0	0	1	0	1	0	0	0	0	0	0	0	1	0	1	0	0	0	0	0	0	0	1
ceramides	Cer(d19:1/16:0)																		NO CHANGE								0	0	1	0	1	0	0	0	0	0	0	0	1	0	1	0	0	0	0	0	0	0	1
ceramides	Cer(d19:1/18:0)																		DOWN								0	1	0	-1	1	0	0	0	0	0	0	1	0	-1	1	0	0	0	0	0	0	1	0
ceramides	Cer(d19:1/20:0)																		DOWN								0	1	0	-1	1	0	0	0	0	0	0	1	0	-1	1	0	0	0	0	0	0	1	0
ceramides	Cer(d19:1/22:0)																		DOWN								0	1	0	-1	1	0	0	0	0	0	0	1	0	-1	1	0	0	0	0	0	0	1	0
ceramides	Cer(d19:1/23:0)																		DOWN								0	1	0	-1	1	0	0	0	0	0	0	1	0	-1	1	0	0	0	0	0	0	1	0
ceramides	Cer(d19:1/24:0)																		NO CHANGE								0	0	1	0	1	0	0	0	0	0	0	0	1	0	1	0	0	0	0	0	0	0	1
ceramides	Cer(d19:1/24:1)																		DOWN								0	1	0	-1	1	0	0	0	0	0	0	1	0	-1	1	0	0	0	0	0	0	1	0
ceramides	Cer(d20:1/22:0)																		NO CHANGE								0	0	1	0	1	0	0	0	0	0	0	0	1	0	1	0	0	0	0	0	0	0	1
ceramides	Cer(d20:1/23:0)																		NO CHANGE								0	0	1	0	1	0	0	0	0	0	0	0	1	0	1	0	0	0	0	0	0	0	1
ceramides	Cer(d20:1/24:0)																		NO CHANGE								0	0	1	0	1	0	0	0	0	0	0	0	1	0	1	0	0	0	0	0	0	0	1
ceramides	Cer(d20:1/24:1)																		DOWN								0	1	0	-1	1	0	0	0	0	0	0	1	0	-1	1	0	0	0	0	0	0	1	0
cholesterol	cholesterol																	NO CHANGE					NO CHANGE				0	0	1	0	1	0	0	0	0	0	0	0	1	0	1	0	0	1	0	1	0	0	2
cholesteryl esters	5b-Cholestane-3a,7a,12a,25-tetrol														UP												1	0	0	1	1	0	0	0	0	0	1	0	0	1	1	0	0	0	0	0	1	0	0
cholesteryl esters	CE 14:0																		NO CHANGE								0	0	1	0	1	0	0	0	0	0	0	0	1	0	1	0	0	0	0	0	0	0	1
cholesteryl esters	CE 15:0																		NO CHANGE								0	0	1	0	1	0	0	0	0	0	0	0	1	0	1	0	0	0	0	0	0	0	1
cholesteryl esters	CE 16:0																		NO CHANGE								0	0	1	0	1	0	0	0	0	0	0	0	1	0	1	0	0	0	0	0	0	0	1
cholesteryl esters	CE 16:1																		NO CHANGE								0	0	1	0	1	0	0	0	0	0	0	0	1	0	1	0	0	0	0	0	0	0	1
cholesteryl esters	CE 16:2																		NO CHANGE								0	0	1	0	1	0	0	0	0	0	0	0	1	0	1	0	0	0	0	0	0	0	1
cholesteryl esters	CE 17:0																		NO CHANGE								0	0	1	0	1	0	0	0	0	0	0	0	1	0	1	0	0	0	0	0	0	0	1
cholesteryl esters	CE 17:1																		NO CHANGE								0	0	1	0	1	0	0	0	0	0	0	0	1	0	1	0	0	0	0	0	0	0	1
cholesteryl esters	CE 18:0																		NO CHANGE								0	0	1	0	1	0	0	0	0	0	0	0	1	0	1	0	0	0	0	0	0	0	1
cholesteryl esters	CE 18:1																		NO CHANGE								0	0	1	0	1	0	0	0	0	0	0	0	1	0	1	0	0	0	0	0	0	0	1
cholesteryl esters	CE 18:2																		NO CHANGE								0	0	1	0	1	0	0	0	0	0	0	0	1	0	1	0	0	0	0	0	0	0	1
cholesteryl esters	CE 18:3																		NO CHANGE								0	0	1	0	1	0	0	0	0	0	0	0	1	0	1	0	0	0	0	0	0	0	1
cholesteryl esters	CE 20:0																		NO CHANGE								0	0	1	0	1	0	0	0	0	0	0	0	1	0	1	0	0	0	0	0	0	0	1
cholesteryl esters	CE 20:1																		NO CHANGE								0	0	1	0	1	0	0	0	0	0	0	0	1	0	1	0	0	0	0	0	0	0	1
cholesteryl esters	CE 20:3																		NO CHANGE								0	0	1	0	1	0	0	0	0	0	0	0	1	0	1	0	0	0	0	0	0	0	1
cholesteryl esters	CE 20:4																		NO CHANGE								0	0	1	0	1	0	0	0	0	0	0	0	1	0	1	0	0	0	0	0	0	0	1
cholesteryl esters	CE 20:5																		NO CHANGE								0	0	1	0	1	0	0	0	0	0	0	0	1	0	1	0	0	0	0	0	0	0	1
cholesteryl esters	CE 22:0																		NO CHANGE								0	0	1	0	1	0	0	0	0	0	0	0	1	0	1	0	0	0	0	0	0	0	1
cholesteryl esters	CE 22:1																		NO CHANGE								0	0	1	0	1	0	0	0	0	0	0	0	1	0	1	0	0	0	0	0	0	0	1
cholesteryl esters	CE 22:4																		NO CHANGE								0	0	1	0	1	0	0	0	0	0	0	0	1	0	1	0	0	0	0	0	0	0	1
cholesteryl esters	CE 22:5 (n3)																		NO CHANGE								0	0	1	0	1	0	0	0	0	0	0	0	1	0	1	0	0	0	0	0	0	0	1
cholesteryl esters	CE 22:5 (n6)																		NO CHANGE								0	0	1	0	1	0	0	0	0	0	0	0	1	0	1	0	0	0	0	0	0	0	1
cholesteryl esters	CE 22:6																		NO CHANGE								0	0	1	0	1	0	0	0	0	0	0	0	1	0	1	0	0	0	0	0	0	0	1
cholesteryl esters	CE 24:1																		NO CHANGE								0	0	1	0	1	0	0	0	0	0	0	0	1	0	1	0	0	0	0	0	0	0	1
cholesteryl esters	CE 24:4																		NO CHANGE								0	0	1	0	1	0	0	0	0	0	0	0	1	0	1	0	0	0	0	0	0	0	1
cholesteryl esters	CE 24:5																		NO CHANGE								0	0	1	0	1	0	0	0	0	0	0	0	1	0	1	0	0	0	0	0	0	0	1
cholesteryl esters	CE 24:6																		NO CHANGE								0	0	1	0	1	0	0	0	0	0	0	0	1	0	1	0	0	0	0	0	0	0	1
cholesteryl esters	Cholestane-3,7,12,25-tetrol-3-glucuronide									UP																	1	0	0	1	1	0	0	0	0	0	1	0	0	1	1	0	0	0	0	0	1	0	0
cholesteryl esters	COH																		NO CHANGE								0	0	1	0	1	0	0	0	0	0	0	0	1	0	1	0	0	0	0	0	0	0	1
coenzymes	NADH														UP												1	0	0	1	1	0	0	0	0	0	1	0	0	1	1	0	0	0	0	0	1	0	0
dehydrocholesterols	DE(18.1)																		NO CHANGE								0	0	1	0	1	0	0	0	0	0	0	0	1	0	1	0	0	0	0	0	0	0	1
dehydrocholesterols	DE(18.2)																		NO CHANGE								0	0	1	0	1	0	0	0	0	0	0	0	1	0	1	0	0	0	0	0	0	0	1
dehydrocholesterols	DE(20.4)																		NO CHANGE								0	0	1	0	1	0	0	0	0	0	0	0	1	0	1	0	0	0	0	0	0	0	1
dehydrocholesterols	DE(20.5)																		NO CHANGE								0	0	1	0	1	0	0	0	0	0	0	0	1	0	1	0	0	0	0	0	0	0	1
dehydrocholesterols	DE(22.6)																		NO CHANGE								0	0	1	0	1	0	0	0	0	0	0	0	1	0	1	0	0	0	0	0	0	0	1
deoxyceramides	Cer(m18:0/20:0)																		NO CHANGE								0	0	1	0	1	0	0	0	0	0	0	0	1	0	1	0	0	0	0	0	0	0	1
deoxyceramides	Cer(m18:0/22:0)																		NO CHANGE								0	0	1	0	1	0	0	0	0	0	0	0	1	0	1	0	0	0	0	0	0	0	1
deoxyceramides	Cer(m18:0/23:0)																		NO CHANGE								0	0	1	0	1	0	0	0	0	0	0	0	1	0	1	0	0	0	0	0	0	0	1
deoxyceramides	Cer(m18:0/24:0)																		NO CHANGE								0	0	1	0	1	0	0	0	0	0	0	0	1	0	1	0	0	0	0	0	0	0	1
deoxyceramides	Cer(m18:0/24:1)																		NO CHANGE								0	0	1	0	1	0	0	0	0	0	0	0	1	0	1	0	0	0	0	0	0	0	1
deoxyceramides	Cer(m18:1/18:0)																		NO CHANGE								0	0	1	0	1	0	0	0	0	0	0	0	1	0	1	0	0	0	0	0	0	0	1
deoxyceramides	Cer(m18:1/20:0)																		NO CHANGE								0	0	1	0	1	0	0	0	0	0	0	0	1	0	1	0	0	0	0	0	0	0	1
deoxyceramides	Cer(m18:1/22:0)																		NO CHANGE								0	0	1	0	1	0	0	0	0	0	0	0	1	0	1	0	0	0	0	0	0	0	1
deoxyceramides	Cer(m18:1/23:0)																		NO CHANGE								0	0	1	0	1	0	0	0	0	0	0	0	1	0	1	0	0	0	0	0	0	0	1
deoxyceramides	Cer(m18:1/24:0)																		NO CHANGE								0	0	1	0	1	0	0	0	0	0	0	0	1	0	1	0	0	0	0	0	0	0	1
deoxyceramides	Cer(m18:1/24:1)																		NO CHANGE								0	0	1	0	1	0	0	0	0	0	0	0	1	0	1	0	0	0	0	0	0	0	1
DHET	11,12-DHET																		UP								1	0	0	1	1	0	0	0	0	0	1	0	0	1	1	0	0	0	0	0	1	0	0
DHET	14,15-DHET																		UP								1	0	0	1	1	0	0	0	0	0	1	0	0	1	1	0	0	0	0	0	1	0	0
DHET	5,6-DHET																		NO CHANGE								0	0	1	0	1	0	0	0	0	0	0	0	1	0	1	0	0	0	0	0	0	0	1
DHET	8,9-DHET																		NO CHANGE								0	0	1	0	1	0	0	0	0	0	0	0	1	0	1	0	0	0	0	0	0	0	1
diacylglycerols	D(14:0/16:0)																		NO CHANGE								0	0	1	0	1	0	0	0	0	0	0	0	1	0	1	0	0	0	0	0	0	0	1
diacylglycerols	D(14:0/18:2)																		NO CHANGE								0	0	1	0	1	0	0	0	0	0	0	0	1	0	1	0	0	0	0	0	0	0	1
diacylglycerols	D(16:0/16:0)																		NO CHANGE								0	0	1	0	1	0	0	0	0	0	0	0	1	0	1	0	0	0	0	0	0	0	1
diacylglycerols	D(16:0/16:1)																		NO CHANGE								0	0	1	0	1	0	0	0	0	0	0	0	1	0	1	0	0	0	0	0	0	0	1
diacylglycerols	D(16:0/18:1)																		NO CHANGE								0	0	1	0	1	0	0	0	0	0	0	0	1	0	1	0	0	0	0	0	0	0	1
diacylglycerols	D(16:0/18:2)																		NO CHANGE								0	0	1	0	1	0	0	0	0	0	0	0	1	0	1	0	0	0	0	0	0	0	1
diacylglycerols	D(16:0/20:4)																		NO CHANGE								0	0	1	0	1	0	0	0	0	0	0	0	1	0	1	0	0	0	0	0	0	0	1
diacylglycerols	D(16:0/22:5)																		NO CHANGE								0	0	1	0	1	0	0	0	0	0	0	0	1	0	1	0	0	0	0	0	0	0	1
diacylglycerols	D(16:0/22:6)																		NO CHANGE								0	0	1	0	1	0	0	0	0	0	0	0	1	0	1	0	0	0	0	0	0	0	1
diacylglycerols	D(16:1/18:1)																		NO CHANGE								0	0	1	0	1	0	0	0	0	0	0	0	1	0	1	0	0	0	0	0	0	0	1
diacylglycerols	D(18:0/18:1)																		NO CHANGE								0	0	1	0	1	0	0	0	0	0	0	0	1	0	1	0	0	0	0	0	0	0	1
diacylglycerols	D(18:0/18:2)																		NO CHANGE								0	0	1	0	1	0	0	0	0	0	0	0	1	0	1	0	0	0	0	0	0	0	1
diacylglycerols	D(18:0/20:4)																		NO CHANGE								0	0	1	0	1	0	0	0	0	0	0	0	1	0	1	0	0	0	0	0	0	0	1
diacylglycerols	D(18:0/22:6)																		DOWN								0	1	0	-1	1	0	0	0	0	0	0	1	0	-1	1	0	0	0	0	0	0	1	0
diacylglycerols	D(18:1/18:1)																		NO CHANGE								0	0	1	0	1	0	0	0	0	0	0	0	1	0	1	0	0	0	0	0	0	0	1
diacylglycerols	D(18:1/18:2)																		NO CHANGE								0	0	1	0	1	0	0	0	0	0	0	0	1	0	1	0	0	0	0	0	0	0	1
diacylglycerols	D(18:1/18:3)																		NO CHANGE								0	0	1	0	1	0	0	0	0	0	0	0	1	0	1	0	0	0	0	0	0	0	1
diacylglycerols	D(18:1/20:3)																		NO CHANGE								0	0	1	0	1	0	0	0	0	0	0	0	1	0	1	0	0	0	0	0	0	0	1
diacylglycerols	D(18:1/20:4)																		NO CHANGE								0	0	1	0	1	0	0	0	0	0	0	0	1	0	1	0	0	0	0	0	0	0	1
diacylglycerols	D(18:1/20:5)																		NO CHANGE								0	0	1	0	1	0	0	0	0	0	0	0	1	0	1	0	0	0	0	0	0	0	1
diacylglycerols	D(18:1/22:5)																		NO CHANGE								0	0	1	0	1	0	0	0	0	0	0	0	1	0	1	0	0	0	0	0	0	0	1
diacylglycerols	D(18:1/22:6)																		NO CHANGE								0	0	1	0	1	0	0	0	0	0	0	0	1	0	1	0	0	0	0	0	0	0	1
diacylglycerols	D(18:2/18:2)																		NO CHANGE								0	0	1	0	1	0	0	0	0	0	0	0	1	0	1	0	0	0	0	0	0	0	1
diacylglycerols	D(18:2/20:4)																		NO CHANGE								0	0	1	0	1	0	0	0	0	0	0	0	1	0	1	0	0	0	0	0	0	0	1
diacylglycerols	D(18:2/22:6)																		NO CHANGE								0	0	1	0	1	0	0	0	0	0	0	0	1	0	1	0	0	0	0	0	0	0	1
diacylglycerols	D(42:2)														DOWN												0	1	0	-1	1	0	0	0	0	0	0	1	0	-1	1	0	0	0	0	0	0	1	0
diacylglycerols	D(44:0)														DOWN												0	1	0	-1	1	0	0	0	0	0	0	1	0	-1	1	0	0	0	0	0	0	1	0
dihexosylceramides	Hex2Cer(d16:1/16:0)																		NO CHANGE								0	0	1	0	1	0	0	0	0	0	0	0	1	0	1	0	0	0	0	0	0	0	1
dihexosylceramides	Hex2Cer(d18:1/16:0)																		NO CHANGE								0	0	1	0	1	0	0	0	0	0	0	0	1	0	1	0	0	0	0	0	0	0	1
dihexosylceramides	Hex2Cer(d18:1/18:0)																		NO CHANGE								0	0	1	0	1	0	0	0	0	0	0	0	1	0	1	0	0	0	0	0	0	0	1
dihexosylceramides	Hex2Cer(d18:1/20:0)																		NO CHANGE								0	0	1	0	1	0	0	0	0	0	0	0	1	0	1	0	0	0	0	0	0	0	1
dihexosylceramides	Hex2Cer(d18:1/22:0)																		NO CHANGE								0	0	1	0	1	0	0	0	0	0	0	0	1	0	1	0	0	0	0	0	0	0	1
dihexosylceramides	Hex2Cer(d18:1/24:0)																		NO CHANGE								0	0	1	0	1	0	0	0	0	0	0	0	1	0	1	0	0	0	0	0	0	0	1
dihexosylceramides	Hex2Cer(d18:1/24:1)																		NO CHANGE								0	0	1	0	1	0	0	0	0	0	0	0	1	0	1	0	0	0	0	0	0	0	1
dihexosylceramides	Hex2Cer(d18:2/16:0)																		NO CHANGE								0	0	1	0	1	0	0	0	0	0	0	0	1	0	1	0	0	0	0	0	0	0	1
dihexosylceramides	Hex2Cer(d18:2/18:0)																		NO CHANGE								0	0	1	0	1	0	0	0	0	0	0	0	1	0	1	0	0	0	0	0	0	0	1
dihexosylceramides	Hex2Cer(d18:2/24:1)																		NO CHANGE								0	0	1	0	1	0	0	0	0	0	0	0	1	0	1	0	0	0	0	0	0	0	1
dihydroceramides	dhCer(d18:0/16:0)																		NO CHANGE								0	0	1	0	1	0	0	0	0	0	0	0	1	0	1	0	0	0	0	0	0	0	1
dihydroceramides	dhCer(d18:0/18:0)																		DOWN								0	1	0	-1	1	0	0	0	0	0	0	1	0	-1	1	0	0	0	0	0	0	1	0
dihydroceramides	dhCer(d18:0/20:0)																		NO CHANGE								0	0	1	0	1	0	0	0	0	0	0	0	1	0	1	0	0	0	0	0	0	0	1
dihydroceramides	dhCer(d18:0/22:0)																		NO CHANGE								0	0	1	0	1	0	0	0	0	0	0	0	1	0	1	0	0	0	0	0	0	0	1
dihydroceramides	dhCer(d18:0/24:0)																		NO CHANGE								0	0	1	0	1	0	0	0	0	0	0	0	1	0	1	0	0	0	0	0	0	0	1
dihydroceramides	dhCer(d18:0/24:1)																		NO CHANGE								0	0	1	0	1	0	0	0	0	0	0	0	1	0	1	0	0	0	0	0	0	0	1
dihydroxy fatty acid methyl esters	12,13-DiHOME													NO CHANGE					NO CHANGE								0	0	2	0	2	0	0	0	0	0	0	0	2	0	2	0	0	0	0	0	0	0	2
dihydroxy fatty acid methyl esters	9,10-DiHOME													NO CHANGE					NO CHANGE								0	0	2	0	2	0	0	0	0	0	0	0	2	0	2	0	0	0	0	0	0	0	2
diols	Propylene glycol																						NO CHANGE				0	0	0	0	0	0	0	0	0	0	0	0	0	0	0	0	0	1	0	1	0	0	1
dipeptides	Phenylalanylphenylalanine									DOWN																	0	1	0	-1	1	0	0	0	0	0	0	1	0	-1	1	0	0	0	0	0	0	1	0
disaccharides	cellobiose																	NO CHANGE									0	0	1	0	1	0	0	0	0	0	0	0	1	0	1	0	0	0	0	0	0	0	1
disaccharides	maltose																	NO CHANGE									0	0	1	0	1	0	0	0	0	0	0	0	1	0	1	0	0	0	0	0	0	0	1
disaccharides	melibiose																	NO CHANGE									0	0	1	0	1	0	0	0	0	0	0	0	1	0	1	0	0	0	0	0	0	0	1
eicosanoids	12-oxoETE				NO CHANGE																						0	0	1	0	1	0	0	1	0	1	0	0	0	0	0	0	0	0	0	0	0	0	1
eicosanoids	15-oxoETE				UP																						1	0	0	1	1	1	0	0	1	1	0	0	0	0	0	0	0	0	0	0	1	0	0
eicosanoids	5-oxoETE				UP																						1	0	0	1	1	1	0	0	1	1	0	0	0	0	0	0	0	0	0	0	1	0	0
EpOME	9,10-EpOME													NO CHANGE													0	0	1	0	1	0	0	0	0	0	0	0	1	0	1	0	0	0	0	0	0	0	1
epoxides	Conduritol B Epoxide																						NO CHANGE				0	0	0	0	0	0	0	0	0	0	0	0	0	0	0	0	0	1	0	1	0	0	1
epoxides	conduritol beta expoxide																	NO CHANGE									0	0	1	0	1	0	0	0	0	0	0	0	1	0	1	0	0	0	0	0	0	0	1
epoxyeicosatrienoic acid metabolites	11,12-EET													NO CHANGE													0	0	1	0	1	0	0	0	0	0	0	0	1	0	1	0	0	0	0	0	0	0	1
epoxyeicosatrienoic acid metabolites	14,15-EET													DOWN													0	1	0	-1	1	0	0	0	0	0	0	1	0	-1	1	0	0	0	0	0	0	1	0
epoxyeicosatrienoic acid metabolites	8,9-EET													NO CHANGE													0	0	1	0	1	0	0	0	0	0	0	0	1	0	1	0	0	0	0	0	0	0	1
ethanolamides	Dihomo-gamma-Linolenoylethanolamide														UP												1	0	0	1	1	0	0	0	0	0	1	0	0	1	1	0	0	0	0	0	1	0	0
ethers	1,1-Dimethoxyheptane																						NO CHANGE				0	0	0	0	0	0	0	0	0	0	0	0	0	0	0	0	0	1	0	1	0	0	1
fatty acids	16-Hydroxy hexadecanoic acid																						NO CHANGE				0	0	0	0	0	0	0	0	0	0	0	0	0	0	0	0	0	1	0	1	0	0	1
fatty acids	2,3-dihydroxybutanoic acid																	NO CHANGE									0	0	1	0	1	0	0	0	0	0	0	0	1	0	1	0	0	0	0	0	0	0	1
fatty acids	2-aminoadipic acid																	NO CHANGE									0	0	1	0	1	0	0	0	0	0	0	0	1	0	1	0	0	0	0	0	0	0	1
fatty acids	2-deoxytetronic acid																	NO CHANGE									0	0	1	0	1	0	0	0	0	0	0	0	1	0	1	0	0	0	0	0	0	0	1
fatty acids	2-Ethylhexanoic acid																						NO CHANGE				0	0	0	0	0	0	0	0	0	0	0	0	0	0	0	0	0	1	0	1	0	0	1
fatty acids	2-hydroxybutanoic acid																	NO CHANGE									0	0	1	0	1	0	0	0	0	0	0	0	1	0	1	0	0	0	0	0	0	0	1
fatty acids	2-hydroxyglutaric acid																	NO CHANGE									0	0	1	0	1	0	0	0	0	0	0	0	1	0	1	0	0	0	0	0	0	0	1
fatty acids	2-ketoisocaproic acid																	NO CHANGE									0	0	1	0	1	0	0	0	0	0	0	0	1	0	1	0	0	0	0	0	0	0	1
fatty acids	3-hydroxybutanoic acid																	NO CHANGE									0	0	1	0	1	0	0	0	0	0	0	0	1	0	1	0	0	0	0	0	0	0	1
fatty acids	3-Hydroxydodecanedioic acid								UP																		1	0	0	1	1	0	0	0	0	0	1	0	0	1	1	0	0	0	0	0	1	0	0
fatty acids	3-Hydroxyvaleric acid								UP																		1	0	0	1	1	0	0	0	0	0	1	0	0	1	1	0	0	0	0	0	1	0	0
fatty acids	4-Aminohippuric acid																						NO CHANGE				0	0	0	0	0	0	0	0	0	0	0	0	0	0	0	0	0	1	0	1	0	0	1
fatty acids	9-Oxohexadecanoic acid								DOWN																		0	1	0	-1	1	0	0	0	0	0	0	1	0	-1	1	0	0	0	0	0	0	1	0
fatty acids	aconitic acid																	NO CHANGE									0	0	1	0	1	0	0	0	0	0	0	0	1	0	1	0	0	0	0	0	0	0	1
fatty acids	adipic acid																	NO CHANGE									0	0	1	0	1	0	0	0	0	0	0	0	1	0	1	0	0	0	0	0	0	0	1
fatty acids	adipic acid derivative			DOWN																							0	1	0	-1	1	0	1	0	-1	1	0	0	0	0	0	0	0	0	0	0	0	1	0
fatty acids	alpha ketoglutaric acid																	UP									1	0	0	1	1	0	0	0	0	0	1	0	0	1	1	0	0	0	0	0	1	0	0
fatty acids	Aminocaproic acid																						NO CHANGE				0	0	0	0	0	0	0	0	0	0	0	0	0	0	0	0	0	1	0	1	0	0	1
fatty acids	aminomalonic acid																	NO CHANGE					NO CHANGE				0	0	1	0	1	0	0	0	0	0	0	0	1	0	1	0	0	1	0	1	0	0	2
fatty acids	Arachidic acid																DOWN	NO CHANGE									0	1	1	-1	2	0	0	0	0	0	0	1	1	-1	2	0	0	0	0	0	0	1	1
fatty acids	Azelaic acid								DOWN									NO CHANGE									0	1	1	-1	2	0	0	0	0	0	0	1	1	-1	2	0	0	0	0	0	0	1	1
fatty acids	Behenic acid																DOWN	NO CHANGE									0	1	1	-1	2	0	0	0	0	0	0	1	1	-1	2	0	0	0	0	0	0	1	1
fatty acids	benzoic acid																	NO CHANGE					NO CHANGE				0	0	1	0	1	0	0	0	0	0	0	0	1	0	1	0	0	1	0	1	0	0	2
fatty acids	capric acid																	NO CHANGE									0	0	1	0	1	0	0	0	0	0	0	0	1	0	1	0	0	0	0	0	0	0	1
fatty acids	caprylic acid																	NO CHANGE					NO CHANGE				0	0	1	0	1	0	0	0	0	0	0	0	1	0	1	0	0	1	0	1	0	0	2
fatty acids	Chenodeoxycholic.acid														DOWN												0	1	0	-1	1	0	0	0	0	0	0	1	0	-1	1	0	0	0	0	0	0	1	0
fatty acids	citric acid																	NO CHANGE					NO CHANGE				0	0	1	0	1	0	0	0	0	0	0	0	1	0	1	0	0	1	0	1	0	0	2
fatty acids	Decanoic acid																						NO CHANGE				0	0	0	0	0	0	0	0	0	0	0	0	0	0	0	0	0	1	0	1	0	0	1
fatty acids	deoxyisotetronic acid																	NO CHANGE									0	0	1	0	1	0	0	0	0	0	0	0	1	0	1	0	0	0	0	0	0	0	1
fatty acids	Dodecanoic acid																						NO CHANGE				0	0	0	0	0	0	0	0	0	0	0	0	0	0	0	0	0	1	0	1	0	0	1
fatty acids	Eicosanoic acid																						NO CHANGE				0	0	0	0	0	0	0	0	0	0	0	0	0	0	0	0	0	1	0	1	0	0	1
fatty acids	Eicosenoic acid																						NO CHANGE				0	0	0	0	0	0	0	0	0	0	0	0	0	0	0	0	0	1	0	1	0	0	1
fatty acids	Ethylmalonic acid																						NO CHANGE				0	0	0	0	0	0	0	0	0	0	0	0	0	0	0	0	0	1	0	1	0	0	1
fatty acids	fatty acids							NO CHANGE									NO CHANGE										0	0	2	0	2	0	0	0	0	0	0	0	2	0	2	0	0	0	0	0	0	0	2
fatty acids	fumaric acid																	NO CHANGE									0	0	1	0	1	0	0	0	0	0	0	0	1	0	1	0	0	0	0	0	0	0	1
fatty acids	glucuronic acid																	NO CHANGE									0	0	1	0	1	0	0	0	0	0	0	0	1	0	1	0	0	0	0	0	0	0	1
fatty acids	glyceric acid																	NO CHANGE					NO CHANGE				0	0	1	0	1	0	0	0	0	0	0	0	1	0	1	0	0	1	0	1	0	0	2
fatty acids	Heptadecanoic acid																	NO CHANGE					NO CHANGE				0	0	1	0	1	0	0	0	0	0	0	0	1	0	1	0	0	1	0	1	0	0	2
fatty acids	Heptanoic acid																						NO CHANGE				0	0	0	0	0	0	0	0	0	0	0	0	0	0	0	0	0	1	0	1	0	0	1
fatty acids	hippuric acid																	NO CHANGE					NO CHANGE				0	0	1	0	1	0	0	0	0	0	0	0	1	0	1	0	0	1	0	1	0	0	2
fatty acids	icosenoic acid																	NO CHANGE									0	0	1	0	1	0	0	0	0	0	0	0	1	0	1	0	0	0	0	0	0	0	1
fatty acids	isoheptadecanoic acid																	NO CHANGE									0	0	1	0	1	0	0	0	0	0	0	0	1	0	1	0	0	0	0	0	0	0	1
fatty acids	isolinoleic acid																	NO CHANGE									0	0	1	0	1	0	0	0	0	0	0	0	1	0	1	0	0	0	0	0	0	0	1
fatty acids	Isopropyl decanoate																						NO CHANGE				0	0	0	0	0	0	0	0	0	0	0	0	0	0	0	0	0	1	0	1	0	0	1
fatty acids	isothreonic acid																	NO CHANGE									0	0	1	0	1	0	0	0	0	0	0	0	1	0	1	0	0	0	0	0	0	0	1
fatty acids	lauric acid																	NO CHANGE									0	0	1	0	1	0	0	0	0	0	0	0	1	0	1	0	0	0	0	0	0	0	1
fatty acids	Lignoceric acid																DOWN	NO CHANGE									0	1	1	-1	2	0	0	0	0	0	0	1	1	-1	2	0	0	0	0	0	0	1	1
fatty acids	L-Lactic acid																	NO CHANGE					NO CHANGE				0	0	1	0	1	0	0	0	0	0	0	0	1	0	1	0	0	1	0	1	0	0	2
fatty acids	malic acid																	NO CHANGE					NO CHANGE				0	0	1	0	1	0	0	0	0	0	0	0	1	0	1	0	0	1	0	1	0	0	2
fatty acids	Methyl hexadecanoic acid																						NO CHANGE				0	0	0	0	0	0	0	0	0	0	0	0	0	0	0	0	0	1	0	1	0	0	1
fatty acids	Methyl stearate																						NO CHANGE				0	0	0	0	0	0	0	0	0	0	0	0	0	0	0	0	0	1	0	1	0	0	1
fatty acids	Myristic acid												NO CHANGE				DOWN	NO CHANGE					NO CHANGE				0	1	2	-1	3	0	0	0	0	0	0	1	2	-1	3	0	0	1	0	1	0	1	3
fatty acids	nicotinic acid																	NO CHANGE									0	0	1	0	1	0	0	0	0	0	0	0	1	0	1	0	0	0	0	0	0	0	1
fatty acids	Nonanoic acid																						NO CHANGE				0	0	0	0	0	0	0	0	0	0	0	0	0	0	0	0	0	1	0	1	0	0	1
fatty acids	Palmitic acid								UP				UP		DOWN		NO CHANGE	NO CHANGE	NO CHANGE				NO CHANGE				2	1	3	1	6	0	0	0	0	0	2	1	3	1	6	0	0	1	0	1	2	1	4
fatty acids	pelargonic acid																	NO CHANGE									0	0	1	0	1	0	0	0	0	0	0	0	1	0	1	0	0	0	0	0	0	0	1
fatty acids	Pentadecanoic acid																						NO CHANGE				0	0	0	0	0	0	0	0	0	0	0	0	0	0	0	0	0	1	0	1	0	0	1
fatty acids	phosphoric acid																	NO CHANGE									0	0	1	0	1	0	0	0	0	0	0	0	1	0	1	0	0	0	0	0	0	0	1
fatty acids	pipecolic acid																	NO CHANGE									0	0	1	0	1	0	0	0	0	0	0	0	1	0	1	0	0	0	0	0	0	0	1
fatty acids	Pyroglutamic acid							NO CHANGE															NO CHANGE				0	0	1	0	1	0	0	0	0	0	0	0	1	0	1	0	0	1	0	1	0	0	2
fatty acids	pyruvic acid																	NO CHANGE									0	0	1	0	1	0	0	0	0	0	0	0	1	0	1	0	0	0	0	0	0	0	1
fatty acids	quinic acid																	NO CHANGE					DOWN				0	0	1	0	1	0	0	0	0	0	0	0	1	0	1	0	1	0	-1	1	0	1	1
fatty acids	salicylic acid																	NO CHANGE					NO CHANGE				0	0	1	0	1	0	0	0	0	0	0	0	1	0	1	0	0	1	0	1	0	0	2
fatty acids	Sebacic acid								DOWN												UP		NO CHANGE				0	1	0	-1	1	0	0	0	0	0	0	1	0	-1	1	1	0	1	1	2	1	1	1
fatty acids	shikimic acid																	NO CHANGE					NO CHANGE				0	0	1	0	1	0	0	0	0	0	0	0	1	0	1	0	0	1	0	1	0	0	2
fatty acids	Stearic acid												NO CHANGE				NO CHANGE	NO CHANGE	NO CHANGE				NO CHANGE				0	0	4	0	4	0	0	0	0	0	0	0	4	0	4	0	0	1	0	1	0	0	5
fatty acids	Suberic acid								DOWN																		0	1	0	-1	1	0	0	0	0	0	0	1	0	-1	1	0	0	0	0	0	0	1	0
fatty acids	succinic acid																	NO CHANGE			UP		NO CHANGE				0	0	1	0	1	0	0	0	0	0	0	0	1	0	1	1	0	1	1	2	1	0	2
fatty acids	Undecanedioic acid								DOWN																		0	1	0	-1	1	0	0	0	0	0	0	1	0	-1	1	0	0	0	0	0	0	1	0
fatty acids	Uric acid										UP							NO CHANGE					NO CHANGE				1	0	1	1	2	0	0	0	0	0	1	0	1	1	2	0	0	1	0	1	1	0	2
fatty acyl amides	Linoleic amide										UP																1	0	0	1	1	0	0	0	0	0	1	0	0	1	1	0	0	0	0	0	1	0	0
fatty acyl amides	Palmitic amide								UP		UP																2	0	0	2	2	0	0	0	0	0	2	0	0	2	2	0	0	0	0	0	2	0	0
fatty acyl amides	Stearamide										UP																1	0	0	1	1	0	0	0	0	0	1	0	0	1	1	0	0	0	0	0	1	0	0
fatty acyl derivative	20-COOH-AA				UP																						1	0	0	1	1	1	0	0	1	1	0	0	0	0	0	0	0	0	0	0	1	0	0
fatty alcohols	1-Hexadecanol																						NO CHANGE				0	0	0	0	0	0	0	0	0	0	0	0	0	0	0	0	0	1	0	1	0	0	1
fatty alcohols	Docosanol																						NO CHANGE				0	0	0	0	0	0	0	0	0	0	0	0	0	0	0	0	0	1	0	1	0	0	1
fatty alcohols	Dodecanol																						NO CHANGE				0	0	0	0	0	0	0	0	0	0	0	0	0	0	0	0	0	1	0	1	0	0	1
fatty alcohols	octadecanol																	NO CHANGE					NO CHANGE				0	0	1	0	1	0	0	0	0	0	0	0	1	0	1	0	0	1	0	1	0	0	2
fatty alcohols	Octyl 2-methylbutyrate																						NO CHANGE				0	0	0	0	0	0	0	0	0	0	0	0	0	0	0	0	0	1	0	1	0	0	1
fatty amides	cis-11-eicosenamide										UP																1	0	0	1	1	0	0	0	0	0	1	0	0	1	1	0	0	0	0	0	1	0	0
fatty amides	trans-13-Docosenamide										UP																1	0	0	1	1	0	0	0	0	0	1	0	0	1	1	0	0	0	0	0	1	0	0
glucuronides	Melatonin glucuronide														DOWN												0	1	0	-1	1	0	0	0	0	0	0	1	0	-1	1	0	0	0	0	0	0	1	0
glucuronides	Pyrogallol-2-O-glucuronide														UP												1	0	0	1	1	0	0	0	0	0	1	0	0	1	1	0	0	0	0	0	1	0	0
glycerol derivatives	glycerol-3-galactoside																	NO CHANGE									0	0	1	0	1	0	0	0	0	0	0	0	1	0	1	0	0	0	0	0	0	0	1
glycerol derivatives	glycerol-alpha-phosphate																	NO CHANGE									0	0	1	0	1	0	0	0	0	0	0	0	1	0	1	0	0	0	0	0	0	0	1
glycerolipids	Galactosylglycerol																						DOWN				0	0	0	0	0	0	0	0	0	0	0	0	0	0	0	0	1	0	-1	1	0	1	0
glycerolipids	Glucose 1-phosphate																						NO CHANGE				0	0	0	0	0	0	0	0	0	0	0	0	0	0	0	0	0	1	0	1	0	0	1
glycerolipids	Glycerol 1-hexadecanoate																						NO CHANGE				0	0	0	0	0	0	0	0	0	0	0	0	0	0	0	0	0	1	0	1	0	0	1
glycerolipids	Glycerol-1-phosphate																						UP				0	0	0	0	0	0	0	0	0	0	0	0	0	0	0	1	0	0	1	1	1	0	0
glycerolipids	MG(18:1-9Z/0:0/0:0)																						NO CHANGE				0	0	0	0	0	0	0	0	0	0	0	0	0	0	0	0	0	1	0	1	0	0	1
glycerophosphocholines	Glycerophosphocholine							NO CHANGE	UP																		1	0	1	1	2	0	0	0	0	0	1	0	1	1	2	0	0	0	0	0	1	0	1
glycerophospholipids	CL(74:8)														UP												1	0	0	1	1	0	0	0	0	0	1	0	0	1	1	0	0	0	0	0	1	0	0
glycosphingolipids	Lactosylceramide (d18:1/12.0)									DOWN					DOWN												0	2	0	-2	2	0	0	0	0	0	0	2	0	-2	2	0	0	0	0	0	0	2	0
GM1 gangliosides	GM1(d18:1/16:0)																		NO CHANGE								0	0	1	0	1	0	0	0	0	0	0	0	1	0	1	0	0	0	0	0	0	0	1
GM3 gangliosides	GM3(d18:1/16:0)																		NO CHANGE								0	0	1	0	1	0	0	0	0	0	0	0	1	0	1	0	0	0	0	0	0	0	1
GM3 gangliosides	GM3(d18:1/18:0)																		NO CHANGE								0	0	1	0	1	0	0	0	0	0	0	0	1	0	1	0	0	0	0	0	0	0	1
GM3 gangliosides	GM3(d18:1/20:0)																		NO CHANGE								0	0	1	0	1	0	0	0	0	0	0	0	1	0	1	0	0	0	0	0	0	0	1
GM3 gangliosides	GM3(d18:1/22:0)																		NO CHANGE								0	0	1	0	1	0	0	0	0	0	0	0	1	0	1	0	0	0	0	0	0	0	1
GM3 gangliosides	GM3(d18:1/24:0)																		NO CHANGE								0	0	1	0	1	0	0	0	0	0	0	0	1	0	1	0	0	0	0	0	0	0	1
GM3 gangliosides	GM3(d18:1/24:1)																		NO CHANGE								0	0	1	0	1	0	0	0	0	0	0	0	1	0	1	0	0	0	0	0	0	0	1
HDHA	10-HDHA				UP																						1	0	0	1	1	1	0	0	1	1	0	0	0	0	0	0	0	0	0	0	1	0	0
HDHA	10S,17S-diHDHA											NO CHANGE															0	0	1	0	1	0	0	0	0	0	0	0	1	0	1	0	0	0	0	0	0	0	1
HDHA	14-HDHA				UP							DOWN		NO CHANGE													1	1	1	0	3	1	0	0	1	1	0	1	1	-1	2	0	0	0	0	0	1	1	1
HDHA	17-HDHA				UP							NO CHANGE		NO CHANGE													1	0	2	1	3	1	0	0	1	1	0	0	2	0	2	0	0	0	0	0	1	0	2
HDHA	20-HDHA				UP																						1	0	0	1	1	1	0	0	1	1	0	0	0	0	0	0	0	0	0	0	1	0	0
HDHA	4-HDHA				UP							NO CHANGE															1	0	1	1	2	1	0	0	1	1	0	0	1	0	1	0	0	0	0	0	1	0	1
HDHA	7-HDHA											DOWN		NO CHANGE													0	1	1	-1	2	0	0	0	0	0	0	1	1	-1	2	0	0	0	0	0	0	1	1
HDoHE	14-HDoHE																		NO CHANGE								0	0	1	0	1	0	0	0	0	0	0	0	1	0	1	0	0	0	0	0	0	0	1
HDoHE	4-HDoHE																		NO CHANGE								0	0	1	0	1	0	0	0	0	0	0	0	1	0	1	0	0	0	0	0	0	0	1
HDPA	19,20-DiHDPA																		NO CHANGE								0	0	1	0	1	0	0	0	0	0	0	0	1	0	1	0	0	0	0	0	0	0	1
HEPE	12-HEPE				UP							NO CHANGE															1	0	1	1	2	1	0	0	1	1	0	0	1	0	1	0	0	0	0	0	1	0	1
HEPE	15-HEPE				UP							NO CHANGE															1	0	1	1	2	1	0	0	1	1	0	0	1	0	1	0	0	0	0	0	1	0	1
HEPE	18-HEPE				UP							NO CHANGE															1	0	1	1	2	1	0	0	1	1	0	0	1	0	1	0	0	0	0	0	1	0	1
HEPE	5-HEPE				UP							NO CHANGE															1	0	1	1	2	1	0	0	1	1	0	0	1	0	1	0	0	0	0	0	1	0	1
HEPE	8-HEPE				UP																						1	0	0	1	1	1	0	0	1	1	0	0	0	0	0	0	0	0	0	0	1	0	0
hepoxilin	HXA3				UP																						1	0	0	1	1	1	0	0	1	1	0	0	0	0	0	0	0	0	0	0	1	0	0
hepoxilin	HXB3				NO CHANGE																						0	0	1	0	1	0	0	1	0	1	0	0	0	0	0	0	0	0	0	0	0	0	1
HETE	11-HETE				UP									DOWN					NO CHANGE								1	1	1	0	3	1	0	0	1	1	0	1	1	-1	2	0	0	0	0	0	1	1	1
HETE	12-HETE				UP							DOWN		DOWN													1	2	0	-1	3	1	0	0	1	1	0	2	0	-2	2	0	0	0	0	0	1	2	0
HETE	15-HETE				UP							DOWN		DOWN					UP								2	2	0	0	4	1	0	0	1	1	1	2	0	-1	3	0	0	0	0	0	2	2	0
HETE	20-HETE				NO CHANGE																						0	0	1	0	1	0	0	1	0	1	0	0	0	0	0	0	0	0	0	0	0	0	1
HETE	5-HETE				UP							NO CHANGE		NO CHANGE					NO CHANGE								1	0	3	1	4	1	0	0	1	1	0	0	3	0	3	0	0	0	0	0	1	0	3
HETE	5S,12S-diHETE											NO CHANGE															0	0	1	0	1	0	0	0	0	0	0	0	1	0	1	0	0	0	0	0	0	0	1
HETE	5S,15S-diHETE											NO CHANGE															0	0	1	0	1	0	0	0	0	0	0	0	1	0	1	0	0	0	0	0	0	0	1
HETE	8-HETE				UP									NO CHANGE													1	0	1	1	2	1	0	0	1	1	0	0	1	0	1	0	0	0	0	0	1	0	1
HETE	9-HETE													NO CHANGE													0	0	1	0	1	0	0	0	0	0	0	0	1	0	1	0	0	0	0	0	0	0	1
HETE	tetranor 12-HETE																		NO CHANGE								0	0	1	0	1	0	0	0	0	0	0	0	1	0	1	0	0	0	0	0	0	0	1
heterocyclic compounds	pyrazine 2,5-dihydroxy																	NO CHANGE									0	0	1	0	1	0	0	0	0	0	0	0	1	0	1	0	0	0	0	0	0	0	1
heterocyclic compounds	Pyrimidine																				UP						0	0	0	0	0	0	0	0	0	0	0	0	0	0	0	1	0	0	1	1	1	0	0
HODE	13-HODE				UP									NO CHANGE					NO CHANGE								1	0	2	1	3	1	0	0	1	1	0	0	2	0	2	0	0	0	0	0	1	0	2
HODE	9-HODE				UP									NO CHANGE					NO CHANGE								1	0	2	1	3	1	0	0	1	1	0	0	2	0	2	0	0	0	0	0	1	0	2
HOTrE	13-HOTrE													DOWN													0	1	0	-1	1	0	0	0	0	0	0	1	0	-1	1	0	0	0	0	0	0	1	0
HOTrE	9-HOTrE													NO CHANGE					NO CHANGE								0	0	2	0	2	0	0	0	0	0	0	0	2	0	2	0	0	0	0	0	0	0	2
Hydroxy FAs	2-Hydroxy-2-methylbutyric acid																						NO CHANGE				0	0	0	0	0	0	0	0	0	0	0	0	0	0	0	0	0	1	0	1	0	0	1
Hydroxy FAs	2-hydroxyvaleric acid																	NO CHANGE					NO CHANGE				0	0	1	0	1	0	0	0	0	0	0	0	1	0	1	0	0	1	0	1	0	0	2
Hydroxy FAs	3-Hydroxybutyric acid																				UP		NO CHANGE				0	0	0	0	0	0	0	0	0	0	0	0	0	0	0	1	0	1	1	2	1	0	1
Hydroxy FAs	3-Hydroxyisovaleric acid																						NO CHANGE				0	0	0	0	0	0	0	0	0	0	0	0	0	0	0	0	0	1	0	1	0	0	1
Hydroxy FAs	Alpha-Hydroxyisobutyric acid																						NO CHANGE				0	0	0	0	0	0	0	0	0	0	0	0	0	0	0	0	0	1	0	1	0	0	1
Hydroxy FAs	galactonic acid																	NO CHANGE					NO CHANGE				0	0	1	0	1	0	0	0	0	0	0	0	1	0	1	0	0	1	0	1	0	0	2
Hydroxy FAs	glycolic acid																	NO CHANGE			UP		NO CHANGE				0	0	1	0	1	0	0	0	0	0	0	0	1	0	1	1	0	1	1	2	1	0	2
Hydroxy FAs	Hydroxypropionic acid																						NO CHANGE				0	0	0	0	0	0	0	0	0	0	0	0	0	0	0	0	0	1	0	1	0	0	1
imidazolines	2-Benzyl imidazoline																						NO CHANGE				0	0	0	0	0	0	0	0	0	0	0	0	0	0	0	0	0	1	0	1	0	0	1
indole derivatives	5-methoxytryptamine																	NO CHANGE									0	0	1	0	1	0	0	0	0	0	0	0	1	0	1	0	0	0	0	0	0	0	1
indole derivatives	indole-3-acetate																	NO CHANGE									0	0	1	0	1	0	0	0	0	0	0	0	1	0	1	0	0	0	0	0	0	0	1
indole derivatives	indole-3-lactate																	NO CHANGE									0	0	1	0	1	0	0	0	0	0	0	0	1	0	1	0	0	0	0	0	0	0	1
indole derivatives	Indoxyl sulfate								UP																		1	0	0	1	1	0	0	0	0	0	1	0	0	1	1	0	0	0	0	0	1	0	0
inorganic acids	Phosphate																						NO CHANGE				0	0	0	0	0	0	0	0	0	0	0	0	0	0	0	0	0	1	0	1	0	0	1
inorganic acids	Pyrophosphate																						NO CHANGE				0	0	0	0	0	0	0	0	0	0	0	0	0	0	0	0	0	1	0	1	0	0	1
inorganic acids	Sulfate																						NO CHANGE				0	0	0	0	0	0	0	0	0	0	0	0	0	0	0	0	0	1	0	1	0	0	1
isoprostanes	8-IsoPGF2a													NO CHANGE													0	0	1	0	1	0	0	0	0	0	0	0	1	0	1	0	0	0	0	0	0	0	1
keto acids	3-Methyl-2-oxovaleric acid								UP																		1	0	0	1	1	0	0	0	0	0	1	0	0	1	1	0	0	0	0	0	1	0	0
keto acids	3-Methyl-2-oxovaleric acid derivative																						NO CHANGE				0	0	0	0	0	0	0	0	0	0	0	0	0	0	0	0	0	1	0	1	0	0	1
keto acids	Alpha-ketoisovaleric acid																						NO CHANGE				0	0	0	0	0	0	0	0	0	0	0	0	0	0	0	0	0	1	0	1	0	0	1
keto acids	Ketoleucine																						NO CHANGE				0	0	0	0	0	0	0	0	0	0	0	0	0	0	0	0	0	1	0	1	0	0	1
keto acids	Oxoadipic acid																						NO CHANGE				0	0	0	0	0	0	0	0	0	0	0	0	0	0	0	0	0	1	0	1	0	0	1
keto acids	Oxoglutaric acid																						NO CHANGE				0	0	0	0	0	0	0	0	0	0	0	0	0	0	0	0	0	1	0	1	0	0	1
ketohexoses	tagatose																	NO CHANGE									0	0	1	0	1	0	0	0	0	0	0	0	1	0	1	0	0	0	0	0	0	0	1
ketone bodies	beta-hydroxybutyrate																							NO CHANGE			0	0	0	0	0	0	0	0	0	0	0	0	0	0	0	0	0	1	0	1	0	0	1
ketones	Dihydroxyacetone dimer																						NO CHANGE				0	0	0	0	0	0	0	0	0	0	0	0	0	0	0	0	0	1	0	1	0	0	1
ketopentoses	xylulose																	NO CHANGE									0	0	1	0	1	0	0	0	0	0	0	0	1	0	1	0	0	0	0	0	0	0	1
lactams	2-Piperidinone																						NO CHANGE				0	0	0	0	0	0	0	0	0	0	0	0	0	0	0	0	0	1	0	1	0	0	1
lactams	epsilon-caprolactam																	NO CHANGE									0	0	1	0	1	0	0	0	0	0	0	0	1	0	1	0	0	0	0	0	0	0	1
lactones	Dehydroascorbic acid																						NO CHANGE				0	0	0	0	0	0	0	0	0	0	0	0	0	0	0	0	0	1	0	1	0	0	1
lactones	D-Xylono-1,5-lactone																						NO CHANGE				0	0	0	0	0	0	0	0	0	0	0	0	0	0	0	0	0	1	0	1	0	0	1
lactones	Erythrono-1,4-lactone																						NO CHANGE				0	0	0	0	0	0	0	0	0	0	0	0	0	0	0	0	0	1	0	1	0	0	1
leukotrienes	20-COOH-LTB4				NO CHANGE																						0	0	1	0	1	0	0	1	0	1	0	0	0	0	0	0	0	0	0	0	0	0	1
leukotrienes	20-OH-LTB4				NO CHANGE																						0	0	1	0	1	0	0	1	0	1	0	0	0	0	0	0	0	0	0	0	0	0	1
leukotrienes	LTB4				NO CHANGE							NO CHANGE															0	0	2	0	2	0	0	1	0	1	0	0	1	0	1	0	0	0	0	0	0	0	2
leukotrienes	LTB5				NO CHANGE																						0	0	1	0	1	0	0	1	0	1	0	0	0	0	0	0	0	0	0	0	0	0	1
leukotrienes	LTC4				NO CHANGE																						0	0	1	0	1	0	0	1	0	1	0	0	0	0	0	0	0	0	0	0	0	0	1
leukotrienes	LTD4														UP												1	0	0	1	1	0	0	0	0	0	1	0	0	1	1	0	0	0	0	0	1	0	0
leukotrienes	LTE3														UP												1	0	0	1	1	0	0	0	0	0	1	0	0	1	1	0	0	0	0	0	1	0	0
lipoxins	LXA4				UP							NO CHANGE															1	0	1	1	2	1	0	0	1	1	0	0	1	0	1	0	0	0	0	0	1	0	1
lipoxins	LXA5				NO CHANGE																						0	0	1	0	1	0	0	1	0	1	0	0	0	0	0	0	0	0	0	0	0	0	1
lipoxins	LXB4				NO CHANGE							NO CHANGE															0	0	2	0	2	0	0	1	0	1	0	0	1	0	1	0	0	0	0	0	0	0	2
lysophosphatidic acids	LPA(20.4)								UP																		1	0	0	1	1	0	0	0	0	0	1	0	0	1	1	0	0	0	0	0	1	0	0
lysophosphatidylcholines	LPC(14.0)						NO CHANGE						NO CHANGE						NO CHANGE			NO CHANGE					0	0	3	0	3	0	0	0	0	0	0	0	3	0	3	0	0	1	0	1	0	0	4
lysophosphatidylcholines	LPC(15.0)																		NO CHANGE								0	0	1	0	1	0	0	0	0	0	0	0	1	0	1	0	0	0	0	0	0	0	1
lysophosphatidylcholines	LPC(16.0)					NO CHANGE	NO CHANGE			UP	UP		NO CHANGE		DOWN	UP			NO CHANGE	DOWN		NO CHANGE				DOWN	3	1	4	2	8	0	0	0	0	0	3	1	4	2	8	0	2	1	-2	3	3	3	5
lysophosphatidylcholines	LPC(16.1)					NO CHANGE	NO CHANGE		UP				NO CHANGE						NO CHANGE			NO CHANGE				NO CHANGE	1	0	4	1	5	0	0	0	0	0	1	0	4	1	5	0	0	2	0	2	1	0	6
lysophosphatidylcholines	LPC(17.0)						NO CHANGE									UP			NO CHANGE			NO CHANGE					1	0	2	1	3	0	0	0	0	0	1	0	2	1	3	0	0	1	0	1	1	0	3
lysophosphatidylcholines	LPC(17.1)																		NO CHANGE								0	0	1	0	1	0	0	0	0	0	0	0	1	0	1	0	0	0	0	0	0	0	1
lysophosphatidylcholines	LPC(18.0)					NO CHANGE	NO CHANGE		UP		UP		NO CHANGE		DOWN	UP			NO CHANGE	DOWN		NO CHANGE				DOWN	3	1	4	2	8	0	0	0	0	0	3	1	4	2	8	0	2	1	-2	3	3	3	5
lysophosphatidylcholines	LPC(18.1)					NO CHANGE	NO CHANGE		UP	UP	UP		NO CHANGE		DOWN				NO CHANGE	DOWN		NO CHANGE				NO CHANGE	3	1	4	2	8	0	0	0	0	0	3	1	4	2	8	0	1	2	-1	3	3	2	6
lysophosphatidylcholines	LPC(18.2)					DOWN	NO CHANGE		UP	UP	UP		NO CHANGE		DOWN				NO CHANGE	DOWN		NO CHANGE				DOWN	3	2	3	1	8	0	0	0	0	0	3	2	3	1	8	0	2	1	-2	3	3	4	4
lysophosphatidylcholines	LPC(18.3)										UP		NO CHANGE		DOWN				NO CHANGE								1	1	2	0	4	0	0	0	0	0	1	1	2	0	4	0	0	0	0	0	1	1	2
lysophosphatidylcholines	LPC(18.4)												NO CHANGE														0	0	1	0	1	0	0	0	0	0	0	0	1	0	1	0	0	0	0	0	0	0	1
lysophosphatidylcholines	LPC(19.0)																		NO CHANGE								0	0	1	0	1	0	0	0	0	0	0	0	1	0	1	0	0	0	0	0	0	0	1
lysophosphatidylcholines	LPC(19.1)																		NO CHANGE								0	0	1	0	1	0	0	0	0	0	0	0	1	0	1	0	0	0	0	0	0	0	1
lysophosphatidylcholines	LPC(20.0)																		NO CHANGE								0	0	1	0	1	0	0	0	0	0	0	0	1	0	1	0	0	0	0	0	0	0	1
lysophosphatidylcholines	LPC(20.1)					NO CHANGE				UP									NO CHANGE								1	0	2	1	3	0	0	0	0	0	1	0	2	1	3	0	0	0	0	0	1	0	2
lysophosphatidylcholines	LPC(20.2)								UP										NO CHANGE								1	0	1	1	2	0	0	0	0	0	1	0	1	1	2	0	0	0	0	0	1	0	1
lysophosphatidylcholines	LPC(20.3)					NO CHANGE	NO CHANGE		UP						DOWN				NO CHANGE			NO CHANGE				DOWN	1	1	3	0	5	0	0	0	0	0	1	1	3	0	5	0	1	1	-1	2	1	2	4
lysophosphatidylcholines	LPC(20.4)					NO CHANGE	NO CHANGE		UP	UP			NO CHANGE		DOWN				NO CHANGE			NO CHANGE				DOWN	2	1	4	1	7	0	0	0	0	0	2	1	4	1	7	0	1	1	-1	2	2	2	5
lysophosphatidylcholines	LPC(20.5)								UP				NO CHANGE		DOWN				NO CHANGE								1	1	2	0	4	0	0	0	0	0	1	1	2	0	4	0	0	0	0	0	1	1	2
lysophosphatidylcholines	LPC(22.0)																		NO CHANGE								0	0	1	0	1	0	0	0	0	0	0	0	1	0	1	0	0	0	0	0	0	0	1
lysophosphatidylcholines	LPC(22.1)																		NO CHANGE								0	0	1	0	1	0	0	0	0	0	0	0	1	0	1	0	0	0	0	0	0	0	1
lysophosphatidylcholines	LPC(22.4)																		NO CHANGE								0	0	1	0	1	0	0	0	0	0	0	0	1	0	1	0	0	0	0	0	0	0	1
lysophosphatidylcholines	LPC(22.5)								UP										NO CHANGE								1	0	1	1	2	0	0	0	0	0	1	0	1	1	2	0	0	0	0	0	1	0	1
lysophosphatidylcholines	LPC(22.6)								UP				NO CHANGE			UP			NO CHANGE							NO CHANGE	2	0	2	2	4	0	0	0	0	0	2	0	2	2	4	0	0	1	0	1	2	0	3
lysophosphatidylcholines	LPC(24.0)						NO CHANGE												NO CHANGE								0	0	2	0	2	0	0	0	0	0	0	0	2	0	2	0	0	0	0	0	0	0	2
lysophosphatidylcholines	LPC(26.0)						NO CHANGE																				0	0	1	0	1	0	0	0	0	0	0	0	1	0	1	0	0	0	0	0	0	0	1
lysophosphatidylcholines	LPC(26.1)						NO CHANGE																				0	0	1	0	1	0	0	0	0	0	0	0	1	0	1	0	0	0	0	0	0	0	1
lysophosphatidylcholines	LPC(28.0)						NO CHANGE																				0	0	1	0	1	0	0	0	0	0	0	0	1	0	1	0	0	0	0	0	0	0	1
lysophosphatidylcholines	LPC(28.1)						NO CHANGE																				0	0	1	0	1	0	0	0	0	0	0	0	1	0	1	0	0	0	0	0	0	0	1
lysophosphatidylcholines	lyso PAF					NO CHANGE																					0	0	1	0	1	0	0	0	0	0	0	0	1	0	1	0	0	0	0	0	0	0	1
lysophosphatidylethanolamines	LPE(16.0)					NO CHANGE													NO CHANGE								0	0	2	0	2	0	0	0	0	0	0	0	2	0	2	0	0	0	0	0	0	0	2
lysophosphatidylethanolamines	LPE(17.0)																		NO CHANGE								0	0	1	0	1	0	0	0	0	0	0	0	1	0	1	0	0	0	0	0	0	0	1
lysophosphatidylethanolamines	LPE(18.0)					DOWN			UP										NO CHANGE								1	1	1	0	3	0	0	0	0	0	1	1	1	0	3	0	0	0	0	0	1	1	1
lysophosphatidylethanolamines	LPE(18.1)					NO CHANGE													NO CHANGE								0	0	2	0	2	0	0	0	0	0	0	0	2	0	2	0	0	0	0	0	0	0	2
lysophosphatidylethanolamines	LPE(18.2)					DOWN													NO CHANGE								0	1	1	-1	2	0	0	0	0	0	0	1	1	-1	2	0	0	0	0	0	0	1	1
lysophosphatidylethanolamines	LPE(20.4)					DOWN									DOWN				NO CHANGE								0	2	1	-2	3	0	0	0	0	0	0	2	1	-2	3	0	0	0	0	0	0	2	1
lysophosphatidylethanolamines	LPE(22.6)																		NO CHANGE								0	0	1	0	1	0	0	0	0	0	0	0	1	0	1	0	0	0	0	0	0	0	1
lysophosphatidylinositols	LPI(16.0)								UP																		1	0	0	1	1	0	0	0	0	0	1	0	0	1	1	0	0	0	0	0	1	0	0
lysophosphatidylinositols	LPI(18.0)								UP										NO CHANGE								1	0	1	1	2	0	0	0	0	0	1	0	1	1	2	0	0	0	0	0	1	0	1
lysophosphatidylinositols	LPI(18.1)																		NO CHANGE								0	0	1	0	1	0	0	0	0	0	0	0	1	0	1	0	0	0	0	0	0	0	1
lysophosphatidylinositols	LPI(18.2)								UP										NO CHANGE								1	0	1	1	2	0	0	0	0	0	1	0	1	1	2	0	0	0	0	0	1	0	1
lysophosphatidylinositols	LPI(20.4)								UP										NO CHANGE								1	0	1	1	2	0	0	0	0	0	1	0	1	1	2	0	0	0	0	0	1	0	1
lysosphingolipids	SPH (precursor of S1P)					UP																					1	0	0	1	1	0	0	0	0	0	1	0	0	1	1	0	0	0	0	0	1	0	0
maresins	MaR				NO CHANGE																						0	0	1	0	1	0	0	1	0	1	0	0	0	0	0	0	0	0	0	0	0	0	1
monohexosylceramides	Hex1Cer(d16:1/20:0)																		NO CHANGE								0	0	1	0	1	0	0	0	0	0	0	0	1	0	1	0	0	0	0	0	0	0	1
monohexosylceramides	Hex1Cer(d16:1/22:0)																		NO CHANGE								0	0	1	0	1	0	0	0	0	0	0	0	1	0	1	0	0	0	0	0	0	0	1
monohexosylceramides	Hex1Cer(d16:1/24:0)																		NO CHANGE								0	0	1	0	1	0	0	0	0	0	0	0	1	0	1	0	0	0	0	0	0	0	1
monohexosylceramides	Hex1Cer(d18:1/16:0)																		NO CHANGE								0	0	1	0	1	0	0	0	0	0	0	0	1	0	1	0	0	0	0	0	0	0	1
monohexosylceramides	Hex1Cer(d18:1/18:0)																		NO CHANGE								0	0	1	0	1	0	0	0	0	0	0	0	1	0	1	0	0	0	0	0	0	0	1
monohexosylceramides	Hex1Cer(d18:1/20:0)																		NO CHANGE								0	0	1	0	1	0	0	0	0	0	0	0	1	0	1	0	0	0	0	0	0	0	1
monohexosylceramides	Hex1Cer(d18:1/22:0)																		NO CHANGE								0	0	1	0	1	0	0	0	0	0	0	0	1	0	1	0	0	0	0	0	0	0	1
monohexosylceramides	Hex1Cer(d18:1/24:0)																		NO CHANGE								0	0	1	0	1	0	0	0	0	0	0	0	1	0	1	0	0	0	0	0	0	0	1
monohexosylceramides	Hex1Cer(d18:1/24:1)																		NO CHANGE								0	0	1	0	1	0	0	0	0	0	0	0	1	0	1	0	0	0	0	0	0	0	1
monohexosylceramides	Hex1Cer(d18:2/20:0)																		NO CHANGE								0	0	1	0	1	0	0	0	0	0	0	0	1	0	1	0	0	0	0	0	0	0	1
monohexosylceramides	Hex1Cer(d18:2/22:0)																		NO CHANGE								0	0	1	0	1	0	0	0	0	0	0	0	1	0	1	0	0	0	0	0	0	0	1
monohexosylceramides	Hex1Cer(d18:2/24:0)																		NO CHANGE								0	0	1	0	1	0	0	0	0	0	0	0	1	0	1	0	0	0	0	0	0	0	1
monosaccharide phosphate esters	galactose-6-phosphate																	NO CHANGE									0	0	1	0	1	0	0	0	0	0	0	0	1	0	1	0	0	0	0	0	0	0	1
monosaccharides	fructose																	NO CHANGE									0	0	1	0	1	0	0	0	0	0	0	0	1	0	1	0	0	0	0	0	0	0	1
monosaccharides	fucose																	NO CHANGE									0	0	1	0	1	0	0	0	0	0	0	0	1	0	1	0	0	0	0	0	0	0	1
monosaccharides	fucose + rhamnose																	NO CHANGE									0	0	1	0	1	0	0	0	0	0	0	0	1	0	1	0	0	0	0	0	0	0	1
monosaccharides	lyxose																	NO CHANGE									0	0	1	0	1	0	0	0	0	0	0	0	1	0	1	0	0	0	0	0	0	0	1
nitriles	Beta-Aminopropionitrile																						NO CHANGE				0	0	0	0	0	0	0	0	0	0	0	0	0	0	0	0	0	1	0	1	0	0	1
nucleosides	2.deoxyguanosine			DOWN																							0	1	0	-1	1	0	1	0	-1	1	0	0	0	0	0	0	0	0	0	0	0	1	0
nucleotides	adenosine-5-phosphate																	NO CHANGE									0	0	1	0	1	0	0	0	0	0	0	0	1	0	1	0	0	0	0	0	0	0	1
oligosaccharides	levanbiose																	NO CHANGE									0	0	1	0	1	0	0	0	0	0	0	0	1	0	1	0	0	0	0	0	0	0	1
oxylipins	13-oxoODE				UP									NO CHANGE													1	0	1	1	2	1	0	0	1	1	0	0	1	0	1	0	0	0	0	0	1	0	1
oxylipins	9-oxoODE													NO CHANGE													0	0	1	0	1	0	0	0	0	0	0	0	1	0	1	0	0	0	0	0	0	0	1
peptides	gamma-glutamyl-valine																	NO CHANGE									0	0	1	0	1	0	0	0	0	0	0	0	1	0	1	0	0	0	0	0	0	0	1
peptides	glutamylthreonine																	NO CHANGE									0	0	1	0	1	0	0	0	0	0	0	0	1	0	1	0	0	0	0	0	0	0	1
peptides	Glutathione			DOWN																							0	1	0	-1	1	0	1	0	-1	1	0	0	0	0	0	0	0	0	0	0	0	1	0
peptides	VPGPR Enterostatin														UP												1	0	0	1	1	0	0	0	0	0	1	0	0	1	1	0	0	0	0	0	1	0	0
phenols	4-Aminophenol																						NO CHANGE				0	0	0	0	0	0	0	0	0	0	0	0	0	0	0	0	0	1	0	1	0	0	1
phenols	Acetaminophen																						NO CHANGE				0	0	0	0	0	0	0	0	0	0	0	0	0	0	0	0	0	1	0	1	0	0	1
phenols	Phenol																						NO CHANGE				0	0	0	0	0	0	0	0	0	0	0	0	0	0	0	0	0	1	0	1	0	0	1
phenols	p-Hydroxyphenylacetic acid																						NO CHANGE				0	0	0	0	0	0	0	0	0	0	0	0	0	0	0	0	0	1	0	1	0	0	1
phenols	pyrogallol																	NO CHANGE									0	0	1	0	1	0	0	0	0	0	0	0	1	0	1	0	0	0	0	0	0	0	1
phosphatidic acids	PA(38:4)															UP											1	0	0	1	1	0	0	0	0	0	1	0	0	1	1	0	0	0	0	0	1	0	0
phosphatidic acids	PA(40:6)															UP											1	0	0	1	1	0	0	0	0	0	1	0	0	1	1	0	0	0	0	0	1	0	0
phosphatidylcholines	PC(24:0)						NO CHANGE																				0	0	1	0	1	0	0	0	0	0	0	0	1	0	1	0	0	0	0	0	0	0	1
phosphatidylcholines	PC(26:0)						NO CHANGE															NO CHANGE					0	0	1	0	1	0	0	0	0	0	0	0	1	0	1	0	0	1	0	1	0	0	2
phosphatidylcholines	PC(28:0)					NO CHANGE																					0	0	1	0	1	0	0	0	0	0	0	0	1	0	1	0	0	0	0	0	0	0	1
phosphatidylcholines	PC(28:1)						NO CHANGE															NO CHANGE					0	0	1	0	1	0	0	0	0	0	0	0	1	0	1	0	0	1	0	1	0	0	2
phosphatidylcholines	PC(30:0)					NO CHANGE	NO CHANGE												NO CHANGE			NO CHANGE				NO CHANGE	0	0	3	0	3	0	0	0	0	0	0	0	3	0	3	0	0	2	0	2	0	0	5
phosphatidylcholines	PC(30:1)					NO CHANGE																				NO CHANGE	0	0	1	0	1	0	0	0	0	0	0	0	1	0	1	0	0	1	0	1	0	0	2
phosphatidylcholines	PC(31:0)																		NO CHANGE								0	0	1	0	1	0	0	0	0	0	0	0	1	0	1	0	0	0	0	0	0	0	1
phosphatidylcholines	PC(31:1)																		NO CHANGE								0	0	1	0	1	0	0	0	0	0	0	0	1	0	1	0	0	0	0	0	0	0	1
phosphatidylcholines	PC(32:0)					NO CHANGE	NO CHANGE						NO CHANGE						NO CHANGE			NO CHANGE				NO CHANGE	0	0	4	0	4	0	0	0	0	0	0	0	4	0	4	0	0	2	0	2	0	0	6
phosphatidylcholines	PC(32:1)					UP	NO CHANGE						NO CHANGE						NO CHANGE	UP		DOWN				NO CHANGE	1	0	3	1	4	0	0	0	0	0	1	0	3	1	4	1	1	1	0	3	2	1	4
phosphatidylcholines	PC(32:2)						NO CHANGE						NO CHANGE						NO CHANGE	UP		DOWN				DOWN	0	0	3	0	3	0	0	0	0	0	0	0	3	0	3	1	2	0	-1	3	1	2	3
phosphatidylcholines	PC(32:3)						NO CHANGE						NO CHANGE									NO CHANGE					0	0	2	0	2	0	0	0	0	0	0	0	2	0	2	0	0	1	0	1	0	0	3
phosphatidylcholines	PC(33:0)																		NO CHANGE								0	0	1	0	1	0	0	0	0	0	0	0	1	0	1	0	0	0	0	0	0	0	1
phosphatidylcholines	PC(33:1)																		NO CHANGE								0	0	1	0	1	0	0	0	0	0	0	0	1	0	1	0	0	0	0	0	0	0	1
phosphatidylcholines	PC(33:2)																		NO CHANGE								0	0	1	0	1	0	0	0	0	0	0	0	1	0	1	0	0	0	0	0	0	0	1
phosphatidylcholines	PC(34:0)												NO CHANGE						NO CHANGE	DOWN						NO CHANGE	0	0	2	0	2	0	0	0	0	0	0	0	2	0	2	0	1	1	-1	2	0	1	3
phosphatidylcholines	PC(34:1)					UP	NO CHANGE						NO CHANGE			DOWN			NO CHANGE	DOWN		NO CHANGE				NO CHANGE	1	1	3	0	5	0	0	0	0	0	1	1	3	0	5	0	1	2	-1	3	1	2	5
phosphatidylcholines	PC(34:2)					UP	NO CHANGE						NO CHANGE						NO CHANGE	DOWN		DOWN				NO CHANGE	1	0	3	1	4	0	0	0	0	0	1	0	3	1	4	0	2	1	-2	3	1	2	4
phosphatidylcholines	PC(34:3)						NO CHANGE						NO CHANGE						NO CHANGE			NO CHANGE				NO CHANGE	0	0	3	0	3	0	0	0	0	0	0	0	3	0	3	0	0	2	0	2	0	0	5
phosphatidylcholines	PC(34:4)						NO CHANGE						NO CHANGE						NO CHANGE			DOWN					0	0	3	0	3	0	0	0	0	0	0	0	3	0	3	0	1	0	-1	1	0	1	3
phosphatidylcholines	PC(34:5)												NO CHANGE						NO CHANGE								0	0	2	0	2	0	0	0	0	0	0	0	2	0	2	0	0	0	0	0	0	0	2
phosphatidylcholines	PC(35:1)																		NO CHANGE								0	0	1	0	1	0	0	0	0	0	0	0	1	0	1	0	0	0	0	0	0	0	1
phosphatidylcholines	PC(35:2)																		NO CHANGE								0	0	1	0	1	0	0	0	0	0	0	0	1	0	1	0	0	0	0	0	0	0	1
phosphatidylcholines	PC(35:3)																		NO CHANGE								0	0	1	0	1	0	0	0	0	0	0	0	1	0	1	0	0	0	0	0	0	0	1
phosphatidylcholines	PC(35:4)																		NO CHANGE								0	0	1	0	1	0	0	0	0	0	0	0	1	0	1	0	0	0	0	0	0	0	1
phosphatidylcholines	PC(35:5)																		NO CHANGE								0	0	1	0	1	0	0	0	0	0	0	0	1	0	1	0	0	0	0	0	0	0	1
phosphatidylcholines	PC(35:6)								DOWN																		0	1	0	-1	1	0	0	0	0	0	0	1	0	-1	1	0	0	0	0	0	0	1	0
phosphatidylcholines	PC(36:0)					UP	NO CHANGE						NO CHANGE						NO CHANGE	DOWN		NO CHANGE					1	0	3	1	4	0	0	0	0	0	1	0	3	1	4	0	1	1	-1	2	1	1	4
phosphatidylcholines	PC(36:1)					NO CHANGE	NO CHANGE						NO CHANGE			DOWN			NO CHANGE	DOWN		NO CHANGE					0	1	4	-1	5	0	0	0	0	0	0	1	4	-1	5	0	1	1	-1	2	0	2	5
phosphatidylcholines	PC(36:2)					UP	NO CHANGE						NO CHANGE						NO CHANGE	DOWN		NO CHANGE				NO CHANGE	1	0	3	1	4	0	0	0	0	0	1	0	3	1	4	0	1	2	-1	3	1	1	5
phosphatidylcholines	PC(36:3)						NO CHANGE						NO CHANGE		DOWN				NO CHANGE	DOWN		DOWN				NO CHANGE	0	1	3	-1	4	0	0	0	0	0	0	1	3	-1	4	0	2	1	-2	3	0	3	4
phosphatidylcholines	PC(36:4)					UP	NO CHANGE			DOWN			DOWN		DOWN				NO CHANGE			NO CHANGE				NO CHANGE	1	3	2	-2	6	0	0	0	0	0	1	3	2	-2	6	0	0	2	0	2	1	3	4
phosphatidylcholines	PC(36:5)						NO CHANGE						NO CHANGE		DOWN				NO CHANGE			NO CHANGE					0	1	3	-1	4	0	0	0	0	0	0	1	3	-1	4	0	0	1	0	1	0	1	4
phosphatidylcholines	PC(36:6)						NO CHANGE						NO CHANGE						NO CHANGE			DOWN					0	0	3	0	3	0	0	0	0	0	0	0	3	0	3	0	1	0	-1	1	0	1	3
phosphatidylcholines	PC(37:4)																		NO CHANGE								0	0	1	0	1	0	0	0	0	0	0	0	1	0	1	0	0	0	0	0	0	0	1
phosphatidylcholines	PC(37:6)																		NO CHANGE								0	0	1	0	1	0	0	0	0	0	0	0	1	0	1	0	0	0	0	0	0	0	1
phosphatidylcholines	PC(38:0)						NO CHANGE															NO CHANGE				NO CHANGE	0	0	1	0	1	0	0	0	0	0	0	0	1	0	1	0	0	2	0	2	0	0	3
phosphatidylcholines	PC(38:1)					NO CHANGE	NO CHANGE																			NO CHANGE	0	0	2	0	2	0	0	0	0	0	0	0	2	0	2	0	0	1	0	1	0	0	3
phosphatidylcholines	PC(38:2)					UP													NO CHANGE							DOWN	1	0	1	1	2	0	0	0	0	0	1	0	1	1	2	0	1	0	-1	1	1	1	1
phosphatidylcholines	PC(38:3)					UP	NO CHANGE												NO CHANGE			DOWN				DOWN	1	0	2	1	3	0	0	0	0	0	1	0	2	1	3	0	2	0	-2	2	1	2	2
phosphatidylcholines	PC(38:4)					UP	NO CHANGE		NO CHANGE	DOWN			DOWN						NO CHANGE			NO CHANGE				NO CHANGE	1	2	3	-1	6	0	0	0	0	0	1	2	3	-1	6	0	0	2	0	2	1	2	5
phosphatidylcholines	PC(38:5)						DOWN						DOWN						NO CHANGE	DOWN		NO CHANGE				NO CHANGE	0	2	1	-2	3	0	0	0	0	0	0	2	1	-2	3	0	1	2	-1	3	0	3	3
phosphatidylcholines	PC(38:6)						NO CHANGE			DOWN			NO CHANGE						NO CHANGE			NO CHANGE					0	1	3	-1	4	0	0	0	0	0	0	1	3	-1	4	0	0	1	0	1	0	1	4
phosphatidylcholines	PC(38:7)												NO CHANGE		DOWN				NO CHANGE								0	1	2	-1	3	0	0	0	0	0	0	1	2	-1	3	0	0	0	0	0	0	1	2
phosphatidylcholines	PC(38:8)												NO CHANGE														0	0	1	0	1	0	0	0	0	0	0	0	1	0	1	0	0	0	0	0	0	0	1
phosphatidylcholines	PC(38:9)												NO CHANGE														0	0	1	0	1	0	0	0	0	0	0	0	1	0	1	0	0	0	0	0	0	0	1
phosphatidylcholines	PC(39:5)																		NO CHANGE								0	0	1	0	1	0	0	0	0	0	0	0	1	0	1	0	0	0	0	0	0	0	1
phosphatidylcholines	PC(39:6)																		NO CHANGE								0	0	1	0	1	0	0	0	0	0	0	0	1	0	1	0	0	0	0	0	0	0	1
phosphatidylcholines	PC(40:1)						NO CHANGE												NO CHANGE			NO CHANGE					0	0	2	0	2	0	0	0	0	0	0	0	2	0	2	0	0	1	0	1	0	0	3
phosphatidylcholines	PC(40:10)												NO CHANGE														0	0	1	0	1	0	0	0	0	0	0	0	1	0	1	0	0	0	0	0	0	0	1
phosphatidylcholines	PC(40:2)						NO CHANGE															NO CHANGE					0	0	1	0	1	0	0	0	0	0	0	0	1	0	1	0	0	1	0	1	0	0	2
phosphatidylcholines	PC(40:3)						NO CHANGE															NO CHANGE					0	0	1	0	1	0	0	0	0	0	0	0	1	0	1	0	0	1	0	1	0	0	2
phosphatidylcholines	PC(40:4)						NO CHANGE												NO CHANGE			DOWN					0	0	2	0	2	0	0	0	0	0	0	0	2	0	2	0	1	0	-1	1	0	1	2
phosphatidylcholines	PC(40:5)						DOWN												NO CHANGE			DOWN					0	1	1	-1	2	0	0	0	0	0	0	1	1	-1	2	0	1	0	-1	1	0	2	1
phosphatidylcholines	PC(40:6)						NO CHANGE						NO CHANGE									NO CHANGE				NO CHANGE	0	0	2	0	2	0	0	0	0	0	0	0	2	0	2	0	0	2	0	2	0	0	4
phosphatidylcholines	PC(40:7)												NO CHANGE						NO CHANGE								0	0	2	0	2	0	0	0	0	0	0	0	2	0	2	0	0	0	0	0	0	0	2
phosphatidylcholines	PC(40:8)												NO CHANGE		DOWN				NO CHANGE								0	1	2	-1	3	0	0	0	0	0	0	1	2	-1	3	0	0	0	0	0	0	1	2
phosphatidylcholines	PC(40:9)												NO CHANGE		DOWN												0	1	1	-1	2	0	0	0	0	0	0	1	1	-1	2	0	0	0	0	0	0	1	1
phosphatidylcholines	PC(42:0)						NO CHANGE															NO CHANGE					0	0	1	0	1	0	0	0	0	0	0	0	1	0	1	0	0	1	0	1	0	0	2
phosphatidylcholines	PC(42:1)						NO CHANGE															NO CHANGE					0	0	1	0	1	0	0	0	0	0	0	0	1	0	1	0	0	1	0	1	0	0	2
phosphatidylcholines	PC(42:11)												NO CHANGE														0	0	1	0	1	0	0	0	0	0	0	0	1	0	1	0	0	0	0	0	0	0	1
phosphatidylcholines	PC(42:2)						NO CHANGE															NO CHANGE					0	0	1	0	1	0	0	0	0	0	0	0	1	0	1	0	0	1	0	1	0	0	2
phosphatidylcholines	PC(42:4)						NO CHANGE															NO CHANGE					0	0	1	0	1	0	0	0	0	0	0	0	1	0	1	0	0	1	0	1	0	0	2
phosphatidylcholines	PC(42:5)						NO CHANGE															NO CHANGE					0	0	1	0	1	0	0	0	0	0	0	0	1	0	1	0	0	1	0	1	0	0	2
phosphatidylcholines	PC(42:6)						NO CHANGE															DOWN					0	0	1	0	1	0	0	0	0	0	0	0	1	0	1	0	1	0	-1	1	0	1	1
phosphatidylcholines	PC(44:12)												NO CHANGE						NO CHANGE								0	0	2	0	2	0	0	0	0	0	0	0	2	0	2	0	0	0	0	0	0	0	2
phosphatidylcholines	Platelet activating factor									UP																	1	0	0	1	1	0	0	0	0	0	1	0	0	1	1	0	0	0	0	0	1	0	0
phosphatidylethanolamines	PE(34:1)																		NO CHANGE								0	0	1	0	1	0	0	0	0	0	0	0	1	0	1	0	0	0	0	0	0	0	1
phosphatidylethanolamines	PE(34:2)																		NO CHANGE								0	0	1	0	1	0	0	0	0	0	0	0	1	0	1	0	0	0	0	0	0	0	1
phosphatidylethanolamines	PE(34:3)																		NO CHANGE								0	0	1	0	1	0	0	0	0	0	0	0	1	0	1	0	0	0	0	0	0	0	1
phosphatidylethanolamines	PE(35:1)																		NO CHANGE								0	0	1	0	1	0	0	0	0	0	0	0	1	0	1	0	0	0	0	0	0	0	1
phosphatidylethanolamines	PE(35:2)																		UP								1	0	0	1	1	0	0	0	0	0	1	0	0	1	1	0	0	0	0	0	1	0	0
phosphatidylethanolamines	PE(36:1)																		NO CHANGE								0	0	1	0	1	0	0	0	0	0	0	0	1	0	1	0	0	0	0	0	0	0	1
phosphatidylethanolamines	PE(36:2)																		NO CHANGE								0	0	1	0	1	0	0	0	0	0	0	0	1	0	1	0	0	0	0	0	0	0	1
phosphatidylethanolamines	PE(36:3)																		UP								1	0	0	1	1	0	0	0	0	0	1	0	0	1	1	0	0	0	0	0	1	0	0
phosphatidylethanolamines	PE(36:4)																		NO CHANGE								0	0	1	0	1	0	0	0	0	0	0	0	1	0	1	0	0	0	0	0	0	0	1
phosphatidylethanolamines	PE(36:5)																		NO CHANGE								0	0	1	0	1	0	0	0	0	0	0	0	1	0	1	0	0	0	0	0	0	0	1
phosphatidylethanolamines	PE(37:4)																		NO CHANGE								0	0	1	0	1	0	0	0	0	0	0	0	1	0	1	0	0	0	0	0	0	0	1
phosphatidylethanolamines	PE(38:3)																		NO CHANGE								0	0	1	0	1	0	0	0	0	0	0	0	1	0	1	0	0	0	0	0	0	0	1
phosphatidylethanolamines	PE(38:4)																		NO CHANGE								0	0	1	0	1	0	0	0	0	0	0	0	1	0	1	0	0	0	0	0	0	0	1
phosphatidylethanolamines	PE(38:5)																		NO CHANGE								0	0	1	0	1	0	0	0	0	0	0	0	1	0	1	0	0	0	0	0	0	0	1
phosphatidylethanolamines	PE(38:6)																		NO CHANGE								0	0	1	0	1	0	0	0	0	0	0	0	1	0	1	0	0	0	0	0	0	0	1
phosphatidylethanolamines	PE(39:6)																		NO CHANGE								0	0	1	0	1	0	0	0	0	0	0	0	1	0	1	0	0	0	0	0	0	0	1
phosphatidylethanolamines	PE(40:4)																		NO CHANGE								0	0	1	0	1	0	0	0	0	0	0	0	1	0	1	0	0	0	0	0	0	0	1
phosphatidylethanolamines	PE(40:5)																		NO CHANGE								0	0	1	0	1	0	0	0	0	0	0	0	1	0	1	0	0	0	0	0	0	0	1
phosphatidylethanolamines	PE(40:6)																		NO CHANGE								0	0	1	0	1	0	0	0	0	0	0	0	1	0	1	0	0	0	0	0	0	0	1
phosphatidylethanolamines	PE(40:7)																		NO CHANGE								0	0	1	0	1	0	0	0	0	0	0	0	1	0	1	0	0	0	0	0	0	0	1
phosphatidylethanolamines	PE(44:11)														UP												1	0	0	1	1	0	0	0	0	0	1	0	0	1	1	0	0	0	0	0	1	0	0
phosphatidylglycerols	PG(34:2)																		NO CHANGE								0	0	1	0	1	0	0	0	0	0	0	0	1	0	1	0	0	0	0	0	0	0	1
phosphatidylglycerols	PG(36:1)																		NO CHANGE								0	0	1	0	1	0	0	0	0	0	0	0	1	0	1	0	0	0	0	0	0	0	1
phosphatidylglycerols	PG(40:8)														UP												1	0	0	1	1	0	0	0	0	0	1	0	0	1	1	0	0	0	0	0	1	0	0
phosphatidylinositols	PI(16:0/16:0)															DOWN			NO CHANGE								0	1	1	-1	2	0	0	0	0	0	0	1	1	-1	2	0	0	0	0	0	0	1	1
phosphatidylinositols	PI(16:0/16:1)															DOWN			NO CHANGE								0	1	1	-1	2	0	0	0	0	0	0	1	1	-1	2	0	0	0	0	0	0	1	1
phosphatidylinositols	PI(16:0/18:1)															DOWN			NO CHANGE								0	1	1	-1	2	0	0	0	0	0	0	1	1	-1	2	0	0	0	0	0	0	1	1
phosphatidylinositols	PI(16:0/20:4)															DOWN			UP								1	1	0	0	2	0	0	0	0	0	1	1	0	0	2	0	0	0	0	0	1	1	0
phosphatidylinositols	PI(18:0/16:2)									UP																	1	0	0	1	1	0	0	0	0	0	1	0	0	1	1	0	0	0	0	0	1	0	0
phosphatidylinositols	PI(18:0/20:2)															DOWN			NO CHANGE								0	1	1	-1	2	0	0	0	0	0	0	1	1	-1	2	0	0	0	0	0	0	1	1
phosphatidylinositols	PI(18:0/20:3)															DOWN			NO CHANGE								0	1	1	-1	2	0	0	0	0	0	0	1	1	-1	2	0	0	0	0	0	0	1	1
phosphatidylinositols	PI(18:0/22:4)															DOWN											0	1	0	-1	1	0	0	0	0	0	0	1	0	-1	1	0	0	0	0	0	0	1	0
phosphatidylinositols	PI(18:1/18:2)															DOWN											0	1	0	-1	1	0	0	0	0	0	0	1	0	-1	1	0	0	0	0	0	0	1	0
phosphatidylinositols	PI(18:1/20:3)															DOWN											0	1	0	-1	1	0	0	0	0	0	0	1	0	-1	1	0	0	0	0	0	0	1	0
phosphatidylinositols	PI(32:2)														UP												1	0	0	1	1	0	0	0	0	0	1	0	0	1	1	0	0	0	0	0	1	0	0
phosphatidylinositols	PI(34:0)																		NO CHANGE								0	0	1	0	1	0	0	0	0	0	0	0	1	0	1	0	0	0	0	0	0	0	1
phosphatidylinositols	PI(35:1)																		NO CHANGE								0	0	1	0	1	0	0	0	0	0	0	0	1	0	1	0	0	0	0	0	0	0	1
phosphatidylinositols	PI(35:2)																		NO CHANGE								0	0	1	0	1	0	0	0	0	0	0	0	1	0	1	0	0	0	0	0	0	0	1
phosphatidylinositols	PI(36:1)																		NO CHANGE								0	0	1	0	1	0	0	0	0	0	0	0	1	0	1	0	0	0	0	0	0	0	1
phosphatidylinositols	PI(36:2)																		NO CHANGE								0	0	1	0	1	0	0	0	0	0	0	0	1	0	1	0	0	0	0	0	0	0	1
phosphatidylinositols	PI(36:3)																		UP								1	0	0	1	1	0	0	0	0	0	1	0	0	1	1	0	0	0	0	0	1	0	0
phosphatidylinositols	PI(37:4)																		NO CHANGE								0	0	1	0	1	0	0	0	0	0	0	0	1	0	1	0	0	0	0	0	0	0	1
phosphatidylinositols	PI(37:6)																		NO CHANGE								0	0	1	0	1	0	0	0	0	0	0	0	1	0	1	0	0	0	0	0	0	0	1
phosphatidylinositols	PI(38:4)																		NO CHANGE								0	0	1	0	1	0	0	0	0	0	0	0	1	0	1	0	0	0	0	0	0	0	1
phosphatidylinositols	PI(38:5)																		NO CHANGE								0	0	1	0	1	0	0	0	0	0	0	0	1	0	1	0	0	0	0	0	0	0	1
phosphatidylinositols	PI(38:6)																		NO CHANGE								0	0	1	0	1	0	0	0	0	0	0	0	1	0	1	0	0	0	0	0	0	0	1
phosphatidylinositols	PI(40:4)																		NO CHANGE								0	0	1	0	1	0	0	0	0	0	0	0	1	0	1	0	0	0	0	0	0	0	1
phosphatidylinositols	PI(40:5)																		NO CHANGE								0	0	1	0	1	0	0	0	0	0	0	0	1	0	1	0	0	0	0	0	0	0	1
phosphatidylinositols	PI(40:6)																		NO CHANGE								0	0	1	0	1	0	0	0	0	0	0	0	1	0	1	0	0	0	0	0	0	0	1
phosphatidylserines	PS(36:1)																		NO CHANGE								0	0	1	0	1	0	0	0	0	0	0	0	1	0	1	0	0	0	0	0	0	0	1
phosphatidylserines	PS(36:2)																		NO CHANGE								0	0	1	0	1	0	0	0	0	0	0	0	1	0	1	0	0	0	0	0	0	0	1
phosphatidylserines	PS(38:3)																		NO CHANGE								0	0	1	0	1	0	0	0	0	0	0	0	1	0	1	0	0	0	0	0	0	0	1
phosphatidylserines	PS(38:4)																		NO CHANGE								0	0	1	0	1	0	0	0	0	0	0	0	1	0	1	0	0	0	0	0	0	0	1
phosphatidylserines	PS(40:5)																		NO CHANGE								0	0	1	0	1	0	0	0	0	0	0	0	1	0	1	0	0	0	0	0	0	0	1
phosphatidylserines	PS(40:6)																		NO CHANGE								0	0	1	0	1	0	0	0	0	0	0	0	1	0	1	0	0	0	0	0	0	0	1
polycyclic compounds	Pregn-4-ene-3,11,20-trione 3,20-bis O-methyloxime								NO CHANGE												UP						0	0	1	0	1	0	0	0	0	0	0	0	1	0	1	1	0	0	1	1	1	0	1
prostaglandins	8iPGF2				NO CHANGE																						0	0	1	0	1	0	0	1	0	1	0	0	0	0	0	0	0	0	0	0	0	0	1
prostaglandins	8iPGF3				NO CHANGE																						0	0	1	0	1	0	0	1	0	1	0	0	0	0	0	0	0	0	0	0	0	0	1
prostaglandins	d15d12PGD2				UP																						1	0	0	1	1	1	0	0	1	1	0	0	0	0	0	0	0	0	0	0	1	0	0
prostaglandins	d15d12PGJ2				NO CHANGE																						0	0	1	0	1	0	0	1	0	1	0	0	0	0	0	0	0	0	0	0	0	0	1
prostaglandins	PGD2				NO CHANGE							NO CHANGE															0	0	2	0	2	0	0	1	0	1	0	0	1	0	1	0	0	0	0	0	0	0	2
prostaglandins	PGE2				NO CHANGE							NO CHANGE		NO CHANGE	UP												1	0	3	1	4	0	0	1	0	1	1	0	2	1	3	0	0	0	0	0	1	0	3
prostaglandins	PGE3				NO CHANGE																						0	0	1	0	1	0	0	1	0	1	0	0	0	0	0	0	0	0	0	0	0	0	1
prostaglandins	PGF2				NO CHANGE							NO CHANGE															0	0	2	0	2	0	0	1	0	1	0	0	1	0	1	0	0	0	0	0	0	0	2
prostaglandins	PGJ2				NO CHANGE																						0	0	1	0	1	0	0	1	0	1	0	0	0	0	0	0	0	0	0	0	0	0	1
protectins	PD1				UP							NO CHANGE															1	0	1	1	2	1	0	0	1	1	0	0	1	0	1	0	0	0	0	0	1	0	1
PUFAs	Adrenic acid																		NO CHANGE								0	0	1	0	1	0	0	0	0	0	0	0	1	0	1	0	0	0	0	0	0	0	1
PUFAs	a-Linolenic acid												NO CHANGE				DOWN	NO CHANGE	NO CHANGE								0	1	3	-1	4	0	0	0	0	0	0	1	3	-1	4	0	0	0	0	0	0	1	3
PUFAs	Arachidonic acid				UP				UP		DOWN	NO CHANGE	DOWN				DOWN	NO CHANGE	NO CHANGE				NO CHANGE				2	3	3	-1	8	1	0	0	1	1	1	3	3	-2	7	0	0	1	0	1	2	3	4
PUFAs	Dihomo-gamma-linolenic acid												NO CHANGE						NO CHANGE								0	0	2	0	2	0	0	0	0	0	0	0	2	0	2	0	0	0	0	0	0	0	2
PUFAs	Docosahexaenoic acid				UP							NO CHANGE	NO CHANGE				DOWN		NO CHANGE				NO CHANGE				1	1	3	0	5	1	0	0	1	1	0	1	3	-1	4	0	0	1	0	1	1	1	4
PUFAs	Docosapentaenoic acid																		NO CHANGE								0	0	1	0	1	0	0	0	0	0	0	0	1	0	1	0	0	0	0	0	0	0	1
PUFAs	Eicosapentaenoic acid				UP							NO CHANGE	NO CHANGE		UP		DOWN		NO CHANGE								2	1	3	1	6	1	0	0	1	1	1	1	3	0	5	0	0	0	0	0	2	1	3
PUFAs	Linoleic acid				NO CHANGE				UP				NO CHANGE				DOWN	NO CHANGE	NO CHANGE				NO CHANGE				1	1	4	0	6	0	0	1	0	1	1	1	3	0	5	0	0	1	0	1	1	1	5
PUFAs	Nervonic acid																NO CHANGE										0	0	1	0	1	0	0	0	0	0	0	0	1	0	1	0	0	0	0	0	0	0	1
PUFAs	Oleic acid								UP		DOWN		NO CHANGE				NO CHANGE	NO CHANGE	NO CHANGE				NO CHANGE				1	1	4	0	6	0	0	0	0	0	1	1	4	0	6	0	0	1	0	1	1	1	5
PUFAs	Palmitoleic acid												NO CHANGE				UP	NO CHANGE	NO CHANGE				NO CHANGE				1	0	3	1	4	0	0	0	0	0	1	0	3	1	4	0	0	1	0	1	1	0	4
purine derivatives	Hypoxanthine																						NO CHANGE				0	0	0	0	0	0	0	0	0	0	0	0	0	0	0	0	0	1	0	1	0	0	1
purine derivatives	Paraxanthine																						NO CHANGE				0	0	0	0	0	0	0	0	0	0	0	0	0	0	0	0	0	1	0	1	0	0	1
purine derivatives	xanthine																	NO CHANGE					NO CHANGE				0	0	1	0	1	0	0	0	0	0	0	0	1	0	1	0	0	1	0	1	0	0	2
purine nucleosides	Adenosine																						NO CHANGE				0	0	0	0	0	0	0	0	0	0	0	0	0	0	0	0	0	1	0	1	0	0	1
purine nucleosides	guanosine																	NO CHANGE					NO CHANGE				0	0	1	0	1	0	0	0	0	0	0	0	1	0	1	0	0	1	0	1	0	0	2
purine nucleosides	inosine																	NO CHANGE					NO CHANGE				0	0	1	0	1	0	0	0	0	0	0	0	1	0	1	0	0	1	0	1	0	0	2
pyrimidine nucleosides	Dihydrouracil																						NO CHANGE				0	0	0	0	0	0	0	0	0	0	0	0	0	0	0	0	0	1	0	1	0	0	1
pyrimidine nucleosides	Pseudouridine																	NO CHANGE					NO CHANGE				0	0	1	0	1	0	0	0	0	0	0	0	1	0	1	0	0	1	0	1	0	0	2
pyrimidine nucleosides	uridine																	NO CHANGE			DOWN		NO CHANGE				0	0	1	0	1	0	0	0	0	0	0	0	1	0	1	0	1	1	-1	2	0	1	2
pyrimidine nucleosides	Uridine diphosphate glucuronic acid																						NO CHANGE				0	0	0	0	0	0	0	0	0	0	0	0	0	0	0	0	0	1	0	1	0	0	1
quaternary ammonium compounds	Betaine																								DOWN		0	0	0	0	0	0	0	0	0	0	0	0	0	0	0	0	1	0	-1	1	0	1	0
quaternary ammonium compounds	Choline							NO CHANGE																			0	0	1	0	1	0	0	0	0	0	0	0	1	0	1	0	0	0	0	0	0	0	1
resolvins	RvD1				NO CHANGE																						0	0	1	0	1	0	0	1	0	1	0	0	0	0	0	0	0	0	0	0	0	0	1
resolvins	RvD2				NO CHANGE																						0	0	1	0	1	0	0	1	0	1	0	0	0	0	0	0	0	0	0	0	0	0	1
resolvins	RvD5											NO CHANGE															0	0	1	0	1	0	0	0	0	0	0	0	1	0	1	0	0	0	0	0	0	0	1
Saccharides	1,5-Anhydrosorbitol																						NO CHANGE				0	0	0	0	0	0	0	0	0	0	0	0	0	0	0	0	0	1	0	1	0	0	1
Saccharides	Acetaminophen glucuronide																						NO CHANGE				0	0	0	0	0	0	0	0	0	0	0	0	0	0	0	0	0	1	0	1	0	0	1
Saccharides	Allose																						NO CHANGE				0	0	0	0	0	0	0	0	0	0	0	0	0	0	0	0	0	1	0	1	0	0	1
Saccharides	Alpha-Lactose																						NO CHANGE				0	0	0	0	0	0	0	0	0	0	0	0	0	0	0	0	0	1	0	1	0	0	1
saccharides	Ascorbate							NO CHANGE																			0	0	1	0	1	0	0	0	0	0	0	0	1	0	1	0	0	0	0	0	0	0	1
Saccharides	Beta-Lactose																						NO CHANGE				0	0	0	0	0	0	0	0	0	0	0	0	0	0	0	0	0	1	0	1	0	0	1
Saccharides	D-Fructose																						NO CHANGE				0	0	0	0	0	0	0	0	0	0	0	0	0	0	0	0	0	1	0	1	0	0	1
Saccharides	D-Maltose																						NO CHANGE				0	0	0	0	0	0	0	0	0	0	0	0	0	0	0	0	0	1	0	1	0	0	1
Saccharides	D-Mannose																						NO CHANGE				0	0	0	0	0	0	0	0	0	0	0	0	0	0	0	0	0	1	0	1	0	0	1
Saccharides	D-Psicose																						NO CHANGE				0	0	0	0	0	0	0	0	0	0	0	0	0	0	0	0	0	1	0	1	0	0	1
Saccharides	D-Ribose																						NO CHANGE				0	0	0	0	0	0	0	0	0	0	0	0	0	0	0	0	0	1	0	1	0	0	1
Saccharides	D-Tagatose																						NO CHANGE				0	0	0	0	0	0	0	0	0	0	0	0	0	0	0	0	0	1	0	1	0	0	1
Saccharides	D-Xylulose																						NO CHANGE				0	0	0	0	0	0	0	0	0	0	0	0	0	0	0	0	0	1	0	1	0	0	1
Saccharides	Levoglucosan																						NO CHANGE				0	0	0	0	0	0	0	0	0	0	0	0	0	0	0	0	0	1	0	1	0	0	1
Saccharides	N-Acetyl-D-glucosamine																						NO CHANGE				0	0	0	0	0	0	0	0	0	0	0	0	0	0	0	0	0	1	0	1	0	0	1
Saccharides	Pectin																						NO CHANGE				0	0	0	0	0	0	0	0	0	0	0	0	0	0	0	0	0	1	0	1	0	0	1
Saccharides	sucrose																	NO CHANGE					NO CHANGE				0	0	1	0	1	0	0	0	0	0	0	0	1	0	1	0	0	1	0	1	0	0	2
Saccharides	trehalose																	NO CHANGE					NO CHANGE				0	0	1	0	1	0	0	0	0	0	0	0	1	0	1	0	0	1	0	1	0	0	2
saponines	Foetidissimoside B														UP												1	0	0	1	1	0	0	0	0	0	1	0	0	1	1	0	0	0	0	0	1	0	0
sphingolipids	Sphinganine														DOWN												0	1	0	-1	1	0	0	0	0	0	0	1	0	-1	1	0	0	0	0	0	0	1	0
sphingomyelins	SM 44:3)																		NO CHANGE								0	0	1	0	1	0	0	0	0	0	0	0	1	0	1	0	0	0	0	0	0	0	1
sphingomyelins	SM(30:1)					UP																					1	0	0	1	1	0	0	0	0	0	1	0	0	1	1	0	0	0	0	0	1	0	0
sphingomyelins	SM(31:1)																		NO CHANGE								0	0	1	0	1	0	0	0	0	0	0	0	1	0	1	0	0	0	0	0	0	0	1
sphingomyelins	SM(32:0)																		NO CHANGE								0	0	1	0	1	0	0	0	0	0	0	0	1	0	1	0	0	0	0	0	0	0	1
sphingomyelins	SM(32:1)					NO CHANGE													NO CHANGE								0	0	2	0	2	0	0	0	0	0	0	0	2	0	2	0	0	0	0	0	0	0	2
sphingomyelins	SM(32:2)																		NO CHANGE								0	0	1	0	1	0	0	0	0	0	0	0	1	0	1	0	0	0	0	0	0	0	1
sphingomyelins	SM(33:1)						NO CHANGE												NO CHANGE			NO CHANGE				NO CHANGE	0	0	2	0	2	0	0	0	0	0	0	0	2	0	2	0	0	2	0	2	0	0	4
sphingomyelins	SM(34:0)																		NO CHANGE							NO CHANGE	0	0	1	0	1	0	0	0	0	0	0	0	1	0	1	0	0	1	0	1	0	0	2
sphingomyelins	SM(34:1)					NO CHANGE	NO CHANGE						NO CHANGE						NO CHANGE	UP		NO CHANGE				NO CHANGE	0	0	4	0	4	0	0	0	0	0	0	0	4	0	4	1	0	2	1	3	1	0	6
sphingomyelins	SM(34:2)						NO CHANGE												NO CHANGE			NO CHANGE				NO CHANGE	0	0	2	0	2	0	0	0	0	0	0	0	2	0	2	0	0	2	0	2	0	0	4
sphingomyelins	SM(34:3)																		NO CHANGE								0	0	1	0	1	0	0	0	0	0	0	0	1	0	1	0	0	0	0	0	0	0	1
sphingomyelins	SM(35:1)						NO CHANGE												DOWN			UP				NO CHANGE	0	1	1	-1	2	0	0	0	0	0	0	1	1	-1	2	1	0	1	1	2	1	1	2
sphingomyelins	SM(35:2)																		NO CHANGE								0	0	1	0	1	0	0	0	0	0	0	0	1	0	1	0	0	0	0	0	0	0	1
sphingomyelins	SM(36:0)						NO CHANGE						NO CHANGE						NO CHANGE			NO CHANGE				NO CHANGE	0	0	3	0	3	0	0	0	0	0	0	0	3	0	3	0	0	2	0	2	0	0	5
sphingomyelins	SM(36:1)					NO CHANGE	NO CHANGE						NO CHANGE						NO CHANGE			UP				NO CHANGE	0	0	4	0	4	0	0	0	0	0	0	0	4	0	4	1	0	1	1	2	1	0	5
sphingomyelins	SM(36:2)					NO CHANGE	NO CHANGE						NO CHANGE						NO CHANGE			NO CHANGE				NO CHANGE	0	0	4	0	4	0	0	0	0	0	0	0	4	0	4	0	0	2	0	2	0	0	6
sphingomyelins	SM(36:3)												NO CHANGE						NO CHANGE								0	0	2	0	2	0	0	0	0	0	0	0	2	0	2	0	0	0	0	0	0	0	2
sphingomyelins	SM(36:4)												NO CHANGE														0	0	1	0	1	0	0	0	0	0	0	0	1	0	1	0	0	0	0	0	0	0	1
sphingomyelins	SM(37:1)																		DOWN								0	1	0	-1	1	0	0	0	0	0	0	1	0	-1	1	0	0	0	0	0	0	1	0
sphingomyelins	SM(37:2)																		NO CHANGE								0	0	1	0	1	0	0	0	0	0	0	0	1	0	1	0	0	0	0	0	0	0	1
sphingomyelins	SM(38:1)					NO CHANGE													NO CHANGE							NO CHANGE	0	0	2	0	2	0	0	0	0	0	0	0	2	0	2	0	0	1	0	1	0	0	3
sphingomyelins	SM(38:2)																		NO CHANGE							NO CHANGE	0	0	1	0	1	0	0	0	0	0	0	0	1	0	1	0	0	1	0	1	0	0	2
sphingomyelins	SM(38:3)						NO CHANGE												NO CHANGE	UP		NO CHANGE					0	0	2	0	2	0	0	0	0	0	0	0	2	0	2	1	0	1	1	2	1	0	3
sphingomyelins	SM(38:5)												NO CHANGE														0	0	1	0	1	0	0	0	0	0	0	0	1	0	1	0	0	0	0	0	0	0	1
sphingomyelins	SM(39:1)												NO CHANGE						NO CHANGE							NO CHANGE	0	0	2	0	2	0	0	0	0	0	0	0	2	0	2	0	0	1	0	1	0	0	3
sphingomyelins	SM(40:0)																		NO CHANGE								0	0	1	0	1	0	0	0	0	0	0	0	1	0	1	0	0	0	0	0	0	0	1
sphingomyelins	SM(40:1)					NO CHANGE																				NO CHANGE	0	0	1	0	1	0	0	0	0	0	0	0	1	0	1	0	0	1	0	1	0	0	2
sphingomyelins	SM(40:2)																		NO CHANGE							NO CHANGE	0	0	1	0	1	0	0	0	0	0	0	0	1	0	1	0	0	1	0	1	0	0	2
sphingomyelins	SM(41:1)						NO CHANGE												NO CHANGE			NO CHANGE				NO CHANGE	0	0	2	0	2	0	0	0	0	0	0	0	2	0	2	0	0	2	0	2	0	0	4
sphingomyelins	SM(41:2)						NO CHANGE												NO CHANGE			NO CHANGE				NO CHANGE	0	0	2	0	2	0	0	0	0	0	0	0	2	0	2	0	0	2	0	2	0	0	4
sphingomyelins	SM(42:1)					NO CHANGE	NO CHANGE												NO CHANGE			NO CHANGE					0	0	3	0	3	0	0	0	0	0	0	0	3	0	3	0	0	1	0	1	0	0	4
sphingomyelins	SM(42:2)					UP	NO CHANGE												NO CHANGE			UP				NO CHANGE	1	0	2	1	3	0	0	0	0	0	1	0	2	1	3	1	0	1	1	2	2	0	3
sphingomyelins	SM(42:3)						NO CHANGE												NO CHANGE			NO CHANGE				NO CHANGE	0	0	2	0	2	0	0	0	0	0	0	0	2	0	2	0	0	2	0	2	0	0	4
sphingomyelins	SM(43:1)						NO CHANGE															NO CHANGE					0	0	1	0	1	0	0	0	0	0	0	0	1	0	1	0	0	1	0	1	0	0	2
sphingomyelins	SM(43:2)																		NO CHANGE								0	0	1	0	1	0	0	0	0	0	0	0	1	0	1	0	0	0	0	0	0	0	1
sphingomyelins	SM(44:1)						NO CHANGE												NO CHANGE			NO CHANGE					0	0	2	0	2	0	0	0	0	0	0	0	2	0	2	0	0	1	0	1	0	0	3
sphingomyelins	SM(44:2)						NO CHANGE												NO CHANGE			NO CHANGE					0	0	2	0	2	0	0	0	0	0	0	0	2	0	2	0	0	1	0	1	0	0	3
sphingosine-1-phosphate	S1P(d16:1)																		NO CHANGE								0	0	1	0	1	0	0	0	0	0	0	0	1	0	1	0	0	0	0	0	0	0	1
sphingosine-1-phosphate	S1P(d18:0)																		NO CHANGE								0	0	1	0	1	0	0	0	0	0	0	0	1	0	1	0	0	0	0	0	0	0	1
sphingosine-1-phosphate	S1P(d18:1)																		NO CHANGE								0	0	1	0	1	0	0	0	0	0	0	0	1	0	1	0	0	0	0	0	0	0	1
sphingosine-1-phosphate	S1P(d18:2)								UP										NO CHANGE								1	0	1	1	2	0	0	0	0	0	1	0	1	1	2	0	0	0	0	0	1	0	1
sterols	19-Hydroxytestosterone														UP												1	0	0	1	1	0	0	0	0	0	1	0	0	1	1	0	0	0	0	0	1	0	0
sterols	alfa-tocopherol																						NO CHANGE				0	0	0	0	0	0	0	0	0	0	0	0	0	0	0	0	0	1	0	1	0	0	1
sterols	beta-sitosterol																	DOWN					NO CHANGE				0	1	0	-1	1	0	0	0	0	0	0	1	0	-1	1	0	0	1	0	1	0	1	1
sterols	Cortolone-3-glucuronide														UP												1	0	0	1	1	0	0	0	0	0	1	0	0	1	1	0	0	0	0	0	1	0	0
sterols	Estradiol														UP												1	0	0	1	1	0	0	0	0	0	1	0	0	1	1	0	0	0	0	0	1	0	0
sterols	gamma-tocopherol																	NO CHANGE					NO CHANGE				0	0	1	0	1	0	0	0	0	0	0	0	1	0	1	0	0	1	0	1	0	0	2
sterols	lathosterol																	NO CHANGE									0	0	1	0	1	0	0	0	0	0	0	0	1	0	1	0	0	0	0	0	0	0	1
sugar acids	​D-Xylonic acid																						NO CHANGE				0	0	0	0	0	0	0	0	0	0	0	0	0	0	0	0	0	1	0	1	0	0	1
sugar acids	2,3-Diphosphoglyceric acid																						NO CHANGE				0	0	0	0	0	0	0	0	0	0	0	0	0	0	0	0	0	1	0	1	0	0	1
sugar acids	2-Deoxy-erythro-pentonic acid																				DOWN						0	0	0	0	0	0	0	0	0	0	0	0	0	0	0	0	1	0	-1	1	0	1	0
sugar acids	4-Deoxyerythronic acid																						DOWN				0	0	0	0	0	0	0	0	0	0	0	0	0	0	0	0	1	0	-1	1	0	1	0
sugar acids	D-Galacturonic acid																						NO CHANGE				0	0	0	0	0	0	0	0	0	0	0	0	0	0	0	0	0	1	0	1	0	0	1
sugar acids	Erythronic acid																						NO CHANGE				0	0	0	0	0	0	0	0	0	0	0	0	0	0	0	0	0	1	0	1	0	0	1
sugar acids	gluconic acid																	NO CHANGE					NO CHANGE				0	0	1	0	1	0	0	0	0	0	0	0	1	0	1	0	0	1	0	1	0	0	2
sugar acids	N-Acetylneuraminic acid																						NO CHANGE				0	0	0	0	0	0	0	0	0	0	0	0	0	0	0	0	0	1	0	1	0	0	1
sugar alcohols	1,5-anhydroglucitol																	NO CHANGE									0	0	1	0	1	0	0	0	0	0	0	0	1	0	1	0	0	0	0	0	0	0	1
sugar alcohols	2-deoxyerythritol																	NO CHANGE									0	0	1	0	1	0	0	0	0	0	0	0	1	0	1	0	0	0	0	0	0	0	1
sugar alcohols	Anhydrosorbitol							NO CHANGE																			0	0	1	0	1	0	0	0	0	0	0	0	1	0	1	0	0	0	0	0	0	0	1
sugar alcohols	arabitol																	NO CHANGE									0	0	1	0	1	0	0	0	0	0	0	0	1	0	1	0	0	0	0	0	0	0	1
sugar alcohols	deoxythreitol																	NO CHANGE									0	0	1	0	1	0	0	0	0	0	0	0	1	0	1	0	0	0	0	0	0	0	1
sugar alcohols	Diglycerol																						NO CHANGE				0	0	0	0	0	0	0	0	0	0	0	0	0	0	0	0	0	1	0	1	0	0	1
sugar alcohols	D-Pinitol																						NO CHANGE				0	0	0	0	0	0	0	0	0	0	0	0	0	0	0	0	0	1	0	1	0	0	1
sugar alcohols	D-Threitol																						NO CHANGE				0	0	0	0	0	0	0	0	0	0	0	0	0	0	0	0	0	1	0	1	0	0	1
sugar alcohols	D-Xylitol																						DOWN				0	0	0	0	0	0	0	0	0	0	0	0	0	0	0	0	1	0	-1	1	0	1	0
sugar alcohols	erythritol																	NO CHANGE									0	0	1	0	1	0	0	0	0	0	0	0	1	0	1	0	0	0	0	0	0	0	1
sugar alcohols	Galactitol																						NO CHANGE				0	0	0	0	0	0	0	0	0	0	0	0	0	0	0	0	0	1	0	1	0	0	1
sugar alcohols	glycerol																	NO CHANGE					NO CHANGE		UP		0	0	1	0	1	0	0	0	0	0	0	0	1	0	1	1	0	1	1	2	1	0	2
sugar alcohols	Inositol																						NO CHANGE				0	0	0	0	0	0	0	0	0	0	0	0	0	0	0	0	0	1	0	1	0	0	1
sugar alcohols	Lactitol																						NO CHANGE				0	0	0	0	0	0	0	0	0	0	0	0	0	0	0	0	0	1	0	1	0	0	1
sugar alcohols	mannitol																	NO CHANGE									0	0	1	0	1	0	0	0	0	0	0	0	1	0	1	0	0	0	0	0	0	0	1
sugar alcohols	Myo inositol							NO CHANGE										NO CHANGE			UP		NO CHANGE				0	0	2	0	2	0	0	0	0	0	0	0	2	0	2	1	0	1	1	2	1	0	3
sugar alcohols	N-acetylglycine																	NO CHANGE									0	0	1	0	1	0	0	0	0	0	0	0	1	0	1	0	0	0	0	0	0	0	1
sugar alcohols	Ribitol																						NO CHANGE				0	0	0	0	0	0	0	0	0	0	0	0	0	0	0	0	0	1	0	1	0	0	1
sugar alcohols	sorbitol																	NO CHANGE					NO CHANGE				0	0	1	0	1	0	0	0	0	0	0	0	1	0	1	0	0	1	0	1	0	0	2
sugar alcohols	threitol																	NO CHANGE									0	0	1	0	1	0	0	0	0	0	0	0	1	0	1	0	0	0	0	0	0	0	1
sugar alcohols	xylitol																	NO CHANGE									0	0	1	0	1	0	0	0	0	0	0	0	1	0	1	0	0	0	0	0	0	0	1
sugars	arabinose																	NO CHANGE									0	0	1	0	1	0	0	0	0	0	0	0	1	0	1	0	0	0	0	0	0	0	1
sugars	D-Turanose																				DOWN						0	0	0	0	0	0	0	0	0	0	0	0	0	0	0	0	1	0	-1	1	0	1	0
sugars	Glucose							NO CHANGE										NO CHANGE					NO CHANGE		NO CHANGE		0	0	2	0	2	0	0	0	0	0	0	0	2	0	2	0	0	2	0	2	0	0	4
sugars	H1						NO CHANGE																				0	0	1	0	1	0	0	0	0	0	0	0	1	0	1	0	0	0	0	0	0	0	1
sugars	Mannose							NO CHANGE													UP						0	0	1	0	1	0	0	0	0	0	0	0	1	0	1	1	0	0	1	1	1	0	1
sulfatides	Sulfatide(d18:1/16:0)																		NO CHANGE								0	0	1	0	1	0	0	0	0	0	0	0	1	0	1	0	0	0	0	0	0	0	1
sulfatides	Sulfatide(d18:1/16:0-OH)																		UP								1	0	0	1	1	0	0	0	0	0	1	0	0	1	1	0	0	0	0	0	1	0	0
sulfatides	Sulfatide(d18:1/24:0-OH)																		NO CHANGE								0	0	1	0	1	0	0	0	0	0	0	0	1	0	1	0	0	0	0	0	0	0	1
sulfatides	Sulfatide(d18:1/24:1)																		NO CHANGE								0	0	1	0	1	0	0	0	0	0	0	0	1	0	1	0	0	0	0	0	0	0	1
sulfatides	Sulfatide(d18:1/24:1-OH)																		NO CHANGE								0	0	1	0	1	0	0	0	0	0	0	0	1	0	1	0	0	0	0	0	0	0	1
terpenes	Geranyl PP														DOWN												0	1	0	-1	1	0	0	0	0	0	0	1	0	-1	1	0	0	0	0	0	0	1	0
thromboxanes	TXB2				NO CHANGE							NO CHANGE		NO CHANGE													0	0	3	0	3	0	0	1	0	1	0	0	2	0	2	0	0	0	0	0	0	0	3
triacylglycerols	TG(42:0)												NO CHANGE														0	0	1	0	1	0	0	0	0	0	0	0	1	0	1	0	0	0	0	0	0	0	1
triacylglycerols	TG(44:0)												NO CHANGE														0	0	1	0	1	0	0	0	0	0	0	0	1	0	1	0	0	0	0	0	0	0	1
triacylglycerols	TG(44:1)												NO CHANGE														0	0	1	0	1	0	0	0	0	0	0	0	1	0	1	0	0	0	0	0	0	0	1
triacylglycerols	TG(46:0)												NO CHANGE														0	0	1	0	1	0	0	0	0	0	0	0	1	0	1	0	0	0	0	0	0	0	1
triacylglycerols	TG(46:1)												UP														1	0	0	1	1	0	0	0	0	0	1	0	0	1	1	0	0	0	0	0	1	0	0
triacylglycerols	TG(46:5)														UP												1	0	0	1	1	0	0	0	0	0	1	0	0	1	1	0	0	0	0	0	1	0	0
triacylglycerols	TG(48:0)												NO CHANGE						NO CHANGE								0	0	2	0	2	0	0	0	0	0	0	0	2	0	2	0	0	0	0	0	0	0	2
triacylglycerols	TG(48:0)[NL-16:0]																		NO CHANGE								0	0	1	0	1	0	0	0	0	0	0	0	1	0	1	0	0	0	0	0	0	0	1
triacylglycerols	TG(48:0)[NL-18:0]																		NO CHANGE								0	0	1	0	1	0	0	0	0	0	0	0	1	0	1	0	0	0	0	0	0	0	1
triacylglycerols	TG(48:1)												UP						NO CHANGE								1	0	1	1	2	0	0	0	0	0	1	0	1	1	2	0	0	0	0	0	1	0	1
triacylglycerols	TG(48:1)[NL-16:1]																		NO CHANGE								0	0	1	0	1	0	0	0	0	0	0	0	1	0	1	0	0	0	0	0	0	0	1
triacylglycerols	TG(48:1)[NL-18:1]																		NO CHANGE								0	0	1	0	1	0	0	0	0	0	0	0	1	0	1	0	0	0	0	0	0	0	1
triacylglycerols	TG(48:2)												UP						NO CHANGE								1	0	1	1	2	0	0	0	0	0	1	0	1	1	2	0	0	0	0	0	1	0	1
triacylglycerols	TG(48:2)[NL-14:0]																		NO CHANGE								0	0	1	0	1	0	0	0	0	0	0	0	1	0	1	0	0	0	0	0	0	0	1
triacylglycerols	TG(48:2)[NL-14:1]																		NO CHANGE								0	0	1	0	1	0	0	0	0	0	0	0	1	0	1	0	0	0	0	0	0	0	1
triacylglycerols	TG(48:2)[NL-16:1]																		NO CHANGE								0	0	1	0	1	0	0	0	0	0	0	0	1	0	1	0	0	0	0	0	0	0	1
triacylglycerols	TG(48:2)[NL-18:2]																		NO CHANGE								0	0	1	0	1	0	0	0	0	0	0	0	1	0	1	0	0	0	0	0	0	0	1
triacylglycerols	TG(48:3)																		NO CHANGE								0	0	1	0	1	0	0	0	0	0	0	0	1	0	1	0	0	0	0	0	0	0	1
triacylglycerols	TG(48:3)[NL-14:0]																		NO CHANGE								0	0	1	0	1	0	0	0	0	0	0	0	1	0	1	0	0	0	0	0	0	0	1
triacylglycerols	TG(48:3)[NL-16:1]																		NO CHANGE								0	0	1	0	1	0	0	0	0	0	0	0	1	0	1	0	0	0	0	0	0	0	1
triacylglycerols	TG(48:3)[NL-18:3]																		NO CHANGE								0	0	1	0	1	0	0	0	0	0	0	0	1	0	1	0	0	0	0	0	0	0	1
triacylglycerols	TG(48:4)												NO CHANGE														0	0	1	0	1	0	0	0	0	0	0	0	1	0	1	0	0	0	0	0	0	0	1
triacylglycerols	TG(48:5)												DOWN														0	1	0	-1	1	0	0	0	0	0	0	1	0	-1	1	0	0	0	0	0	0	1	0
triacylglycerols	TG(49:1)																		NO CHANGE								0	0	1	0	1	0	0	0	0	0	0	0	1	0	1	0	0	0	0	0	0	0	1
triacylglycerols	TG(49:1)[NL-17:1]																		NO CHANGE								0	0	1	0	1	0	0	0	0	0	0	0	1	0	1	0	0	0	0	0	0	0	1
triacylglycerols	TG(50:0)																		NO CHANGE								0	0	1	0	1	0	0	0	0	0	0	0	1	0	1	0	0	0	0	0	0	0	1
triacylglycerols	TG(50:0)[NL-18:0]																		NO CHANGE								0	0	1	0	1	0	0	0	0	0	0	0	1	0	1	0	0	0	0	0	0	0	1
triacylglycerols	TG(50:1)												UP						NO CHANGE								1	0	1	1	2	0	0	0	0	0	1	0	1	1	2	0	0	0	0	0	1	0	1
triacylglycerols	TG(50:1)[NL-14:0]																		NO CHANGE								0	0	1	0	1	0	0	0	0	0	0	0	1	0	1	0	0	0	0	0	0	0	1
triacylglycerols	TG(50:1)[NL-16:0]																		NO CHANGE								0	0	1	0	1	0	0	0	0	0	0	0	1	0	1	0	0	0	0	0	0	0	1
triacylglycerols	TG(50:1)[NL-18:1]																		NO CHANGE								0	0	1	0	1	0	0	0	0	0	0	0	1	0	1	0	0	0	0	0	0	0	1
triacylglycerols	TG(50:2)												NO CHANGE						NO CHANGE								0	0	2	0	2	0	0	0	0	0	0	0	2	0	2	0	0	0	0	0	0	0	2
triacylglycerols	TG(50:2)[NL-14:0]																		NO CHANGE								0	0	1	0	1	0	0	0	0	0	0	0	1	0	1	0	0	0	0	0	0	0	1
triacylglycerols	TG(50:2)[NL-16:1]																		NO CHANGE								0	0	1	0	1	0	0	0	0	0	0	0	1	0	1	0	0	0	0	0	0	0	1
triacylglycerols	TG(50:2)[NL-18:1]																		NO CHANGE								0	0	1	0	1	0	0	0	0	0	0	0	1	0	1	0	0	0	0	0	0	0	1
triacylglycerols	TG(50:2)[NL-18:2]																		NO CHANGE								0	0	1	0	1	0	0	0	0	0	0	0	1	0	1	0	0	0	0	0	0	0	1
triacylglycerols	TG(50:3)																		NO CHANGE								0	0	1	0	1	0	0	0	0	0	0	0	1	0	1	0	0	0	0	0	0	0	1
triacylglycerols	TG(50:3)[NL-14:0]																		NO CHANGE								0	0	1	0	1	0	0	0	0	0	0	0	1	0	1	0	0	0	0	0	0	0	1
triacylglycerols	TG(50:3)[NL-14:1]																		NO CHANGE								0	0	1	0	1	0	0	0	0	0	0	0	1	0	1	0	0	0	0	0	0	0	1
triacylglycerols	TG(50:3)[NL-16:1]																		NO CHANGE								0	0	1	0	1	0	0	0	0	0	0	0	1	0	1	0	0	0	0	0	0	0	1
triacylglycerols	TG(50:3)[NL-18:2]																		NO CHANGE								0	0	1	0	1	0	0	0	0	0	0	0	1	0	1	0	0	0	0	0	0	0	1
triacylglycerols	TG(50:3)[NL-18:3]																		NO CHANGE								0	0	1	0	1	0	0	0	0	0	0	0	1	0	1	0	0	0	0	0	0	0	1
triacylglycerols	TG(50:4)																		NO CHANGE								0	0	1	0	1	0	0	0	0	0	0	0	1	0	1	0	0	0	0	0	0	0	1
triacylglycerols	TG(50:4)[NL-14:0]																		NO CHANGE								0	0	1	0	1	0	0	0	0	0	0	0	1	0	1	0	0	0	0	0	0	0	1
triacylglycerols	TG(50:4)[NL-18:3]																		NO CHANGE								0	0	1	0	1	0	0	0	0	0	0	0	1	0	1	0	0	0	0	0	0	0	1
triacylglycerols	TG(50:4)[NL-20:4]																		NO CHANGE								0	0	1	0	1	0	0	0	0	0	0	0	1	0	1	0	0	0	0	0	0	0	1
triacylglycerols	TG(50:5)												NO CHANGE														0	0	1	0	1	0	0	0	0	0	0	0	1	0	1	0	0	0	0	0	0	0	1
triacylglycerols	TG(50:6)												NO CHANGE														0	0	1	0	1	0	0	0	0	0	0	0	1	0	1	0	0	0	0	0	0	0	1
triacylglycerols	TG(51:1)																		NO CHANGE								0	0	1	0	1	0	0	0	0	0	0	0	1	0	1	0	0	0	0	0	0	0	1
triacylglycerols	TG(51:1)[NL-17:0]																		NO CHANGE								0	0	1	0	1	0	0	0	0	0	0	0	1	0	1	0	0	0	0	0	0	0	1
triacylglycerols	TG(51:2)																		NO CHANGE								0	0	1	0	1	0	0	0	0	0	0	0	1	0	1	0	0	0	0	0	0	0	1
triacylglycerols	TG(51:2)[NL-15:0]																		NO CHANGE								0	0	1	0	1	0	0	0	0	0	0	0	1	0	1	0	0	0	0	0	0	0	1
triacylglycerols	TG(51:2)[NL-17:1]																		NO CHANGE								0	0	1	0	1	0	0	0	0	0	0	0	1	0	1	0	0	0	0	0	0	0	1
triacylglycerols	TG(52:1)																		NO CHANGE								0	0	1	0	1	0	0	0	0	0	0	0	1	0	1	0	0	0	0	0	0	0	1
triacylglycerols	TG(52:1)[NL-18:0]																		NO CHANGE								0	0	1	0	1	0	0	0	0	0	0	0	1	0	1	0	0	0	0	0	0	0	1
triacylglycerols	TG(52:1)[NL-18:1]																		NO CHANGE								0	0	1	0	1	0	0	0	0	0	0	0	1	0	1	0	0	0	0	0	0	0	1
triacylglycerols	TG(52:2)												NO CHANGE						NO CHANGE								0	0	2	0	2	0	0	0	0	0	0	0	2	0	2	0	0	0	0	0	0	0	2
triacylglycerols	TG(52:2)[NL-16:0]																		NO CHANGE								0	0	1	0	1	0	0	0	0	0	0	0	1	0	1	0	0	0	0	0	0	0	1
triacylglycerols	TG(52:2)[NL-18:2]																		NO CHANGE								0	0	1	0	1	0	0	0	0	0	0	0	1	0	1	0	0	0	0	0	0	0	1
triacylglycerols	TG(52:3)												NO CHANGE						NO CHANGE								0	0	2	0	2	0	0	0	0	0	0	0	2	0	2	0	0	0	0	0	0	0	2
triacylglycerols	TG(52:3)[NL-16:1]																		NO CHANGE								0	0	1	0	1	0	0	0	0	0	0	0	1	0	1	0	0	0	0	0	0	0	1
triacylglycerols	TG(52:3)[NL-18:2]																		NO CHANGE								0	0	1	0	1	0	0	0	0	0	0	0	1	0	1	0	0	0	0	0	0	0	1
triacylglycerols	TG(52:4)												NO CHANGE						NO CHANGE								0	0	2	0	2	0	0	0	0	0	0	0	2	0	2	0	0	0	0	0	0	0	2
triacylglycerols	TG(52:4)[NL-16:1]																		NO CHANGE								0	0	1	0	1	0	0	0	0	0	0	0	1	0	1	0	0	0	0	0	0	0	1
triacylglycerols	TG(52:4)[NL-18:2]																		NO CHANGE								0	0	1	0	1	0	0	0	0	0	0	0	1	0	1	0	0	0	0	0	0	0	1
triacylglycerols	TG(52:4)[NL-18:3]																		NO CHANGE								0	0	1	0	1	0	0	0	0	0	0	0	1	0	1	0	0	0	0	0	0	0	1
triacylglycerols	TG(52:5)												NO CHANGE						NO CHANGE								0	0	2	0	2	0	0	0	0	0	0	0	2	0	2	0	0	0	0	0	0	0	2
triacylglycerols	TG(52:5)[NL-18:3]																		NO CHANGE								0	0	1	0	1	0	0	0	0	0	0	0	1	0	1	0	0	0	0	0	0	0	1
triacylglycerols	TG(52:5)[NL-20:4]																		NO CHANGE								0	0	1	0	1	0	0	0	0	0	0	0	1	0	1	0	0	0	0	0	0	0	1
triacylglycerols	TG(52:5)[NL-20:5]																		DOWN								0	1	0	-1	1	0	0	0	0	0	0	1	0	-1	1	0	0	0	0	0	0	1	0
triacylglycerols	TG(52:6)												NO CHANGE														0	0	1	0	1	0	0	0	0	0	0	0	1	0	1	0	0	0	0	0	0	0	1
triacylglycerols	TG(53:2)																		NO CHANGE								0	0	1	0	1	0	0	0	0	0	0	0	1	0	1	0	0	0	0	0	0	0	1
triacylglycerols	TG(53:2)[NL-17:1]																		NO CHANGE								0	0	1	0	1	0	0	0	0	0	0	0	1	0	1	0	0	0	0	0	0	0	1
triacylglycerols	TG(53:2)[NL-18:1]																		NO CHANGE								0	0	1	0	1	0	0	0	0	0	0	0	1	0	1	0	0	0	0	0	0	0	1
triacylglycerols	TG(54:1)																		NO CHANGE								0	0	1	0	1	0	0	0	0	0	0	0	1	0	1	0	0	0	0	0	0	0	1
triacylglycerols	TG(54:1)[NL-18:1]																		NO CHANGE								0	0	1	0	1	0	0	0	0	0	0	0	1	0	1	0	0	0	0	0	0	0	1
triacylglycerols	TG(54:2)																		NO CHANGE								0	0	1	0	1	0	0	0	0	0	0	0	1	0	1	0	0	0	0	0	0	0	1
triacylglycerols	TG(54:2)[NL-18:0]																		NO CHANGE								0	0	1	0	1	0	0	0	0	0	0	0	1	0	1	0	0	0	0	0	0	0	1
triacylglycerols	TG(54:2)[NL-20:1]																		NO CHANGE								0	0	1	0	1	0	0	0	0	0	0	0	1	0	1	0	0	0	0	0	0	0	1
triacylglycerols	TG(54:3)												NO CHANGE						NO CHANGE								0	0	2	0	2	0	0	0	0	0	0	0	2	0	2	0	0	0	0	0	0	0	2
triacylglycerols	TG(54:3)[NL-18:1]																		NO CHANGE								0	0	1	0	1	0	0	0	0	0	0	0	1	0	1	0	0	0	0	0	0	0	1
triacylglycerols	TG(54:3)[NL-18:2]																		NO CHANGE								0	0	1	0	1	0	0	0	0	0	0	0	1	0	1	0	0	0	0	0	0	0	1
triacylglycerols	TG(54:4)												DOWN						NO CHANGE								0	1	1	-1	2	0	0	0	0	0	0	1	1	-1	2	0	0	0	0	0	0	1	1
triacylglycerols	TG(54:4)[NL-18:2]																		NO CHANGE								0	0	1	0	1	0	0	0	0	0	0	0	1	0	1	0	0	0	0	0	0	0	1
triacylglycerols	TG(54:4)[NL-20:3]																		NO CHANGE								0	0	1	0	1	0	0	0	0	0	0	0	1	0	1	0	0	0	0	0	0	0	1
triacylglycerols	TG(54:5)												NO CHANGE						NO CHANGE								0	0	2	0	2	0	0	0	0	0	0	0	2	0	2	0	0	0	0	0	0	0	2
triacylglycerols	TG(54:5)[NL-18:3]																		NO CHANGE								0	0	1	0	1	0	0	0	0	0	0	0	1	0	1	0	0	0	0	0	0	0	1
triacylglycerols	TG(54:5)[NL-20:4]																		NO CHANGE								0	0	1	0	1	0	0	0	0	0	0	0	1	0	1	0	0	0	0	0	0	0	1
triacylglycerols	TG(54:6)												NO CHANGE						NO CHANGE								0	0	2	0	2	0	0	0	0	0	0	0	2	0	2	0	0	0	0	0	0	0	2
triacylglycerols	TG(54:6)[NL-18:3]																		NO CHANGE								0	0	1	0	1	0	0	0	0	0	0	0	1	0	1	0	0	0	0	0	0	0	1
triacylglycerols	TG(54:6)[NL-20:4]																		NO CHANGE								0	0	1	0	1	0	0	0	0	0	0	0	1	0	1	0	0	0	0	0	0	0	1
triacylglycerols	TG(54:6)[NL-20:5]																		NO CHANGE								0	0	1	0	1	0	0	0	0	0	0	0	1	0	1	0	0	0	0	0	0	0	1
triacylglycerols	TG(54:6)[NL-22:6]																		NO CHANGE								0	0	1	0	1	0	0	0	0	0	0	0	1	0	1	0	0	0	0	0	0	0	1
triacylglycerols	TG(54:7)												NO CHANGE						NO CHANGE								0	0	2	0	2	0	0	0	0	0	0	0	2	0	2	0	0	0	0	0	0	0	2
triacylglycerols	TG(54:7)[NL-20:5]																		NO CHANGE								0	0	1	0	1	0	0	0	0	0	0	0	1	0	1	0	0	0	0	0	0	0	1
triacylglycerols	TG(54:7)[NL-22:6]																		NO CHANGE								0	0	1	0	1	0	0	0	0	0	0	0	1	0	1	0	0	0	0	0	0	0	1
triacylglycerols	TG(56:12)														UP												1	0	0	1	1	0	0	0	0	0	1	0	0	1	1	0	0	0	0	0	1	0	0
triacylglycerols	TG(56:6)																		NO CHANGE								0	0	1	0	1	0	0	0	0	0	0	0	1	0	1	0	0	0	0	0	0	0	1
triacylglycerols	TG(56:6)[NL-20:4]																		NO CHANGE								0	0	1	0	1	0	0	0	0	0	0	0	1	0	1	0	0	0	0	0	0	0	1
triacylglycerols	TG(56:6)[NL-22:5]																		NO CHANGE								0	0	1	0	1	0	0	0	0	0	0	0	1	0	1	0	0	0	0	0	0	0	1
triacylglycerols	TG(56:7)												NO CHANGE						NO CHANGE								0	0	2	0	2	0	0	0	0	0	0	0	2	0	2	0	0	0	0	0	0	0	2
triacylglycerols	TG(56:7)[NL-20:4]																		NO CHANGE								0	0	1	0	1	0	0	0	0	0	0	0	1	0	1	0	0	0	0	0	0	0	1
triacylglycerols	TG(56:7)[NL-20:5]																		NO CHANGE								0	0	1	0	1	0	0	0	0	0	0	0	1	0	1	0	0	0	0	0	0	0	1
triacylglycerols	TG(56:7)[NL-22:5]																		NO CHANGE								0	0	1	0	1	0	0	0	0	0	0	0	1	0	1	0	0	0	0	0	0	0	1
triacylglycerols	TG(56:7)[NL-22:6]																		NO CHANGE								0	0	1	0	1	0	0	0	0	0	0	0	1	0	1	0	0	0	0	0	0	0	1
triacylglycerols	TG(56:8)																		NO CHANGE								0	0	1	0	1	0	0	0	0	0	0	0	1	0	1	0	0	0	0	0	0	0	1
triacylglycerols	TG(56:8)[NL-20:4]																		NO CHANGE								0	0	1	0	1	0	0	0	0	0	0	0	1	0	1	0	0	0	0	0	0	0	1
triacylglycerols	TG(56:8)[NL-20:5]																		NO CHANGE								0	0	1	0	1	0	0	0	0	0	0	0	1	0	1	0	0	0	0	0	0	0	1
triacylglycerols	TG(56:8)[NL-22:6]																		NO CHANGE								0	0	1	0	1	0	0	0	0	0	0	0	1	0	1	0	0	0	0	0	0	0	1
triacylglycerols	TG(56:9)																		NO CHANGE								0	0	1	0	1	0	0	0	0	0	0	0	1	0	1	0	0	0	0	0	0	0	1
triacylglycerols	TG(56:9)[NL-22:6]																		NO CHANGE								0	0	1	0	1	0	0	0	0	0	0	0	1	0	1	0	0	0	0	0	0	0	1
triacylglycerols	TG(58:10)																		NO CHANGE								0	0	1	0	1	0	0	0	0	0	0	0	1	0	1	0	0	0	0	0	0	0	1
triacylglycerols	TG(58:10)[NL-22:6]																		NO CHANGE								0	0	1	0	1	0	0	0	0	0	0	0	1	0	1	0	0	0	0	0	0	0	1
triacylglycerols	TG(58:8)																		NO CHANGE								0	0	1	0	1	0	0	0	0	0	0	0	1	0	1	0	0	0	0	0	0	0	1
triacylglycerols	TG(58:8)[NL-22:6]																		NO CHANGE								0	0	1	0	1	0	0	0	0	0	0	0	1	0	1	0	0	0	0	0	0	0	1
triacylglycerols	TG(58:9)																		NO CHANGE								0	0	1	0	1	0	0	0	0	0	0	0	1	0	1	0	0	0	0	0	0	0	1
triacylglycerols	TG(58:9)[NL-22:6]																		NO CHANGE								0	0	1	0	1	0	0	0	0	0	0	0	1	0	1	0	0	0	0	0	0	0	1
triacylglycerols	TG(O-52:0)[NL-16:0]																		NO CHANGE								0	0	1	0	1	0	0	0	0	0	0	0	1	0	1	0	0	0	0	0	0	0	1
triacylglycerols	TG(O-52:1)																		NO CHANGE								0	0	1	0	1	0	0	0	0	0	0	0	1	0	1	0	0	0	0	0	0	0	1
triacylglycerols	TG(O-52:1)[NL-16:0]																		NO CHANGE								0	0	1	0	1	0	0	0	0	0	0	0	1	0	1	0	0	0	0	0	0	0	1
triacylglycerols	TG(O-54:2)[NL-18:1]																		NO CHANGE								0	0	1	0	1	0	0	0	0	0	0	0	1	0	1	0	0	0	0	0	0	0	1
trihexosylceramides	Hex3Cer(d18:1/16:0)																		NO CHANGE								0	0	1	0	1	0	0	0	0	0	0	0	1	0	1	0	0	0	0	0	0	0	1
trihexosylceramides	Hex3Cer(d18:1/18:0)																		NO CHANGE								0	0	1	0	1	0	0	0	0	0	0	0	1	0	1	0	0	0	0	0	0	0	1
trihexosylceramides	Hex3Cer(d18:1/22:0)																		NO CHANGE								0	0	1	0	1	0	0	0	0	0	0	0	1	0	1	0	0	0	0	0	0	0	1
trihexosylceramides	Hex3Cer(d18:1/24:0)																		NO CHANGE								0	0	1	0	1	0	0	0	0	0	0	0	1	0	1	0	0	0	0	0	0	0	1
trihexosylceramides	Hex3Cer(d18:1/24:1)																		NO CHANGE								0	0	1	0	1	0	0	0	0	0	0	0	1	0	1	0	0	0	0	0	0	0	1
ubiquinones	Ubiquinone																		NO CHANGE								0	0	1	0	1	0	0	0	0	0	0	0	1	0	1	0	0	0	0	0	0	0	1
ureas	Urea			UP														NO CHANGE					DOWN				1	0	1	1	2	1	0	0	1	1	0	0	1	0	1	0	1	0	-1	1	1	1	1
vitamins	tocopherol alpha																	NO CHANGE									0	0	1	0	1	0	0	0	0	0	0	0	1	0	1	0	0	0	0	0	0	0	1
[truncated: 2 more columns]
